# Supplementary material for: The global speciation continuum of the cyanobacterium Microcoleus
Source: Nat Commun. 2024 Mar 8;15:2122. doi: 10.1038/s41467-024-46459-6 (PMC10923798; doi:10.1038/s41467-024-46459-6)
Supplement: Supplementary file 4 — Supplementary Data 1-17 [file 41467_2024_46459_MOESM4_ESM.xlsx]

## Sheet: Supplementary Data 1
Supplementary Data 1. Genomic and geographic features of Microcoleus strains included in this study (asterisk marks genomes used in dataset I).
Strain	BioSample ID	Accession number	Genome size (bp)	Coverage	GC content (%)	N50 (bp)	Completeness (%)	Contamination	Number of coding regions (CDS)	Core genome (% of the genome)	Habitat	Geographic location
A003_D6*	SAMN35790290	JAUBWA000000000	7453669	38.772	45.76	49239	99.45	0.29	6410	9.9688	soil	Antarctica
A006_D1	SAMN35790291	JAUBVZ000000000	6671829	48.1811	46.12	373630	99.56	0	5841	10.9399	soil	Antarctica
A2_C2*	SAMN35790292	JAUBVY000000000	6669610	27.4092	45.43	91937	99.49	0.77	5699	11.2125	moss	Antarctica
A2_C3	SAMN35790293	JAUBVX000000000	6665462	87.9195	45.42	96130	99.49	0.77	5698	11.2145	moss	Antarctica
A2_C5	SAMN35790294	JAUBVW000000000	6669706	73.4214	45.42	91182	99.38	0.77	5698	11.2145	moss	Antarctica
A2_D2	SAMN35790295	JAUBVV000000000	6671218	78.802	45.42	95170	99.49	0.77	5707	11.1968	moss	Antarctica
A2_D3	SAMN35790296	JAUBVU000000000	6510486	148.701	45.48	91318	99.27	0.77	5551	11.5114	moss	Antarctica
A2_D5	SAMN35790297	JAUBVT000000000	6668860	106.222	45.47	97114	99.49	0.77	5671	11.2679	moss	Antarctica
A6_C6	SAMN35790299	JAUBVR000000000	6590662	32.7152	45.49	74380	99.71	0.44	5625	11.36	moss	Antarctica
A6_D1	SAMN35790300	JAUBVQ000000000	6624573	38.3182	45.54	74151	99.71	0.44	5654	11.3017	moss	Antarctica
A6_D4	SAMN35790301	JAUBVP000000000	6615429	49.3969	45.49	74109	99.71	0.44	5641	11.3278	moss	Antarctica
A6C5	SAMN35790298	JAUBVS000000000	6588815	24.5821	45.51	68085	99.49	0.44	5617	11.3762	moss	Antarctica
AR_TQ3_B6*	SAMN35790308	JAUBVJ000000000	8647620	20.0141	45.83	75183	99.71	0.29	7213	8.859	soil	North America
ARI1_A1*	SAMN35790302	JAUBVO000000000	8292796	34.4946	46.41	218498	99.71	0.22	6948	9.19689	soil	North America
ARI1_A2	SAMN35790303	JAUPTI000000000	8584940	25.9219	47.43	187174	99.71	0.22	7201	8.87377	soil	North America
ARI1_A3	SAMN35790304	JAUBVN000000000	8293069	55.7263	46.4	218648	99.71	0.22	6945	9.20086	soil	North America
ARI1_A4	SAMN35790305	JAUBVM000000000	8271973	25.6046	46.4	233463	99.71	0.22	6929	9.22211	soil	North America
ARI1_A5	SAMN35790306	JAUBVL000000000	8287175	69.73	46.4	233611	99.71	0.22	6931	9.21945	soil	North America
ARI1_B5	SAMN35790307	JAUBVK000000000	8272129	44.6303	46.41	212877	99.71	0.22	6917	9.23811	soil	North America
AT10_A2*	SAMN35790309	JAUBVI000000000	7232840	200.641	45.59	131755	99.38	0.22	6076	10.5168	soil	Europe
AT10_D2	SAMN35790310	JAUPTH000000000	7098927	205.522	45.59	97942	99.38	0.22	5941	10.7558	soil	Europe
AT13_A5*	SAMN35790311	JAUBVH000000000	8376731	54.0202	45.59	37408	99.67	0.22	7070	9.03819	soil	Europe
AT13_A6	SAMN35790312	JAUBVG000000000	8344928	42.4159	45.53	38535	99.45	0.22	7031	9.08832	soil	Europe
AT3_A2*	SAMN35790313	JAUBVF000000000	7023620	111.338	45.51	93219	99.78	0.22	5898	10.8342	soil	Europe
AT3_D2	SAMN35790314	JAUBVE000000000	7146098	51.0148	45.51	69036	99.49	0.22	6162	10.37	soil	Europe
AT8_A3	SAMN35790315	JAUBVD000000000	7188634	28.5232	45.59	108758	99.38	0.22	5989	10.6696	soil	Europe
AT8_A4	SAMN35790316	JAUBVC000000000	7237402	36.9876	45.59	117610	99.38	0.22	6055	10.5533	soil	Europe
AT8_B1	SAMN35790317	JAUBVB000000000	7230881	39.3939	45.58	107642	99.38	0.22	6051	10.5602	soil	Europe
AT8_B4	SAMN35790319	JAUBUZ000000000	6950046	55.9686	45.63	93616	99.38	0	5795	11.0267	soil	Europe
AT8_B5	SAMN35790320	JAUBUY000000000	7110891	35.3997	45.58	129402	99.38	0.22	5964	10.7143	soil	Europe
AT8_B6	SAMN35790321	JAUBUX000000000	7177968	21.8018	45.61	60560	98.94	0.22	5976	10.6928	soil	Europe
AT8B2	SAMN35790318	JAUBVA000000000	7244655	83.4052	45.58	109820	99.38	0.22	6055	10.5533	soil	Europe
AT9_A2	SAMN35790322	JAUBUW000000000	7011928	27.6423	45.65	85344	99.16	0.22	5884	10.86	soil	Europe
AT9_A5*	SAMN35790323	JAUBUV000000000	7476331	93.8827	45.64	151261	99.78	0.66	6308	10.13	soil	Europe
AT9_B4	SAMN35790324	JAUBUU000000000	8644911	103.394	45.54	82091	99.56	0.76	7330	8.7176	soil	Europe
AT9_B5	SAMN35790325	JAUBUT000000000	8572551	48.5353	45.53	72052	99.56	0.76	7240	8.82597	soil	Europe
AT9b_C2	SAMN35790326	JAUBUS000000000	7249923	93.8249	45.53	121840	99.38	0.22	6112	10.4548	soil	Europe
AT9b_C3	SAMN35790327	JAUBUR000000000	7512215	75.9067	45.68	157923	99.78	1.37	6272	10.1881	soil	Europe
AT9b_C4	SAMN35790328	JAUBUQ000000000	7252935	67.238	45.54	112066	99.16	0.22	6109	10.46	soil	Europe
AT9b_C5	SAMN35790329	JAUBUP000000000	7500724	55.5601	45.67	150440	99.78	0.66	6306	10.1332	soil	Europe
Aus8_D1*	SAMN35790330	JAUBUO000000000	7879412	29.8155	45.97	150725	98.76	0	6434	9.93161	soil	Australia
Aus8_D2	SAMN35790331	JAUBUN000000000	7876240	34.0803	45.98	138634	98.98	0	6419	9.95482	soil	Australia
Aus8_D3	SAMN35790332	JAUBUM000000000	7930374	30.9759	46.01	148288	99.27	0.22	6458	9.8947	soil	Australia
Aus8_D4	SAMN35790333	JAUBUL000000000	7910385	24.0421	45.96	127974	98.76	0	6451	9.90544	soil	Australia
B13_B4	SAMN35790334	JAUBUK000000000	8863362	34.089	45.46	67841	99.56	0.22	7564	8.44791	puddle	Europe
B13B6	SAMN35790335	JAUBUJ000000000	8860187	33.1756	45.46	65623	99.78	0.22	7590	8.41897	puddle	Europe
B3_A4*	SAMN35790336	JAUBUI000000000	6989150	32.7399	45.78	72173	99.67	0	5770	11.0745	puddle	Europe
B3_D2	SAMN35790338	JAUBUG000000000	6944641	49.3758	45.93	73460	99.67	0.44	5647	11.3157	puddle	Europe
B3_D3	SAMN35790339	JAUBUF000000000	6950271	74.8067	45.9	72012	99.67	0.44	5662	11.2858	puddle	Europe
B3_D7*	SAMN35790340	JAUBUE000000000	7212738	44.5633	45.81	113134	99.89	0.07	5948	10.7431	puddle	Europe
B3C5	SAMN35790337	JAUBUH000000000	6950281	36.9503	45.92	72012	99.67	0.44	5667	11.2758	puddle	Europe
B4_C2	SAMN35790343	JAUBUB000000000	6706840	68.1621	45.72	52748	99.45	0	5520	11.5761	puddle	Europe
B4_D4*	SAMN35790347	JAUBTX000000000	7109201	90.9499	45.42	110278	99.71	0	5830	10.9605	puddle	Europe
B4b_D2	SAMN35790341	JAUBUD000000000	7064550	82.7168	45.69	85232	99.67	0	5945	10.7485	puddle	Europe
B4C1	SAMN35790342	JAUBUC000000000	7280958	57.7539	45.58	65362	99.67	0.22	6184	10.3331	puddle	Europe
B4C3	SAMN35790344	JAUBUA000000000	6712828	58.0572	45.72	47675	99.67	0	5507	11.6034	puddle	Europe
B4C5	SAMN35790345	JAUBTZ000000000	7057137	53.1268	45.72	69613	99.67	0.44	5900	10.8305	puddle	Europe
B4D1	SAMN35790346	JAUBTY000000000	7053235	40.3095	45.72	62248	99.67	0.44	5894	10.8415	puddle	Europe
B5C4*	SAMN35790348	JAUBTW000000000	7826907	45.8675	45.56	63125	99.38	1.09	6588	9.69945	puddle	Europe
B5D4	SAMN35790349	JAUBTV000000000	7836597	37.835	45.55	70670	99.6	0.87	6672	9.57734	puddle	Europe
B6A1	SAMN35790350	JAUBTU000000000	7386044	51.2567	45.64	64848	99.6	0.66	6202	10.3031	puddle	Europe
B7_D4	SAMN35790351	JAUBTT000000000	8575189	41.4946	45.54	65093	99.78	0.22	7395	8.64097	puddle	Europe
B9_D4	SAMN35790352	JAUBTS000000000	7766664	51.3892	45.52	100495	99.45	0.95	6560	9.74085	puddle	Europe
BR0_C5	SAMN35790353	JAUBTR000000000	7481777	58.2732	45.58	85554	99.67	0.76	6375	10.0235	soil	Europe
BROC3*	SAMN35790354	JAUBTQ000000000	7750153	25.0695	45.75	115901	99.78	0	6766	9.44428	soil	Europe
C2C3*	SAMN35790355	JAUPTG000000000	9645987	20.7178	46.61	48835	99.67	5.75	8572	7.4545	soil	Europe
C2C6	SAMN35790356	JAUBTP000000000	9245563	56.9685	45.68	47264	99.67	0.22	8045	7.94282	soil	Europe
C2D2	SAMN35790357	JAUBTO000000000	9086956	64.5642	45.69	44919	99.67	0	7890	8.09886	soil	Europe
CZ3B2	SAMN35790358	JAUBTN000000000	6541074	38.9255	45.64	81118	99.49	0	5383	11.8707	soil	Europe
CZ3B4	SAMN35790359	JAUBTM000000000	6746609	26.3412	45.58	75406	99.49	0	5531	11.5531	soil	Europe
D2_18a_B4	SAMN35790360	JAUBTL000000000	7543380	77.8515	45.69	91411	99.71	0.07	6358	10.0503	puddle	Europe
D2_18a_D3*	SAMN35790361	JAUBTK000000000	7897867	38.3557	45.63	69966	99.67	0.66	6711	9.52168	puddle	Europe
D2B6	SAMN35790362	JAUBTJ000000000	9249977	68.878	45.66	46102	99.45	0.22	8053	7.93493	puddle	Europe
D3_18_C1	SAMN35790364	JAUBTH000000000	7225686	67.8653	45.52	111273	99.16	0.66	6107	10.4634	puddle	Europe
D3_18_C2	SAMN35790365	JAUBTG000000000	6851240	36.9262	45.66	105259	99.38	0	5737	11.1382	puddle	Europe
D3_18_C4*	SAMN35790366	JAUBTF000000000	7305378	38.5892	45.7	85545	99.67	0.44	5999	10.6518	puddle	Europe
D3_18a_C4	SAMN35790363	JAUBTI000000000	7815551	72.9419	45.74	60754	99.67	0.22	6592	9.69357	puddle	Europe
D3_18cC1	SAMN35790367	JAUBTE000000000	7218840	209.585	45.56	90824	99.38	0.66	6117	10.4463	puddle	Europe
F10_A1*	SAMN35790368	JAUBTD000000000	7771158	48.3739	45.63	67926	99.78	0.29	6561	9.73937	soil	North America
F10_A2	SAMN35790369	JAUBTC000000000	7238422	20.4876	45.6	117237	99.38	0.22	6109	10.46	soil	North America
F10_B2	SAMN35790370	JAUBTB000000000	7771544	59.7975	45.72	72681	99.56	0.29	6532	9.78261	soil	North America
F10_B4	SAMN35790371	JAUBTA000000000	7745827	47.5727	45.66	63248	99.78	0.29	6537	9.77513	soil	North America
F10_B6	SAMN35790373	JAUBSZ000000000	7735425	32.0076	45.65	67611	99.56	0.29	6531	9.78411	soil	North America
F10_C6	SAMN35790374	JAUBSY000000000	7735490	48.0873	45.66	67460	99.78	0.51	6520	9.80061	soil	North America
F10_D1	SAMN35790375	JAUPTF000000000	7716439	157.594	45.63	52535	99.34	0.29	6543	9.76616	soil	North America
F10B5	SAMN35790372	JAUTDY000000000	7737875	24.9009	45.65	65772	99.78	0.29	6540	9.77064	soil	North America
F4D5	SAMN35790376	JAUBSX000000000	7840686	34.2204	45.69	79522	99.78	0.22	6597	9.68622	soil	North America
F6_B3*	SAMN35790377	JAUBSW000000000	8082768	42.9562	45.7	120564	99.56	0.22	6749	9.46807	soil	North America
F6_B4	SAMN35790378	JAUBSV000000000	8110864	87.6625	45.7	131170	99.78	0.22	6758	9.45546	soil	North America
F6_B5	SAMN35790379	JAUBSU000000000	8115110	114.693	45.69	131170	99.56	0.22	6764	9.44707	soil	North America
F6_B6	SAMN35790380	JAUBST000000000	8124741	193.424	45.74	151464	99.78	0.22	6757	9.45686	soil	North America
F6_C1	SAMN35790381	JAUBSS000000000	8122623	82.6524	45.7	137414	99.56	0.22	6765	9.44568	soil	North America
F6_C2	SAMN35790382	JAUBSR000000000	8130491	127.238	45.7	151782	99.56	0.22	6782	9.422	soil	North America
F8_A4	SAMN35790383	JAUBSQ000000000	8313370	36.7641	45.67	73279	99.78	0.73	7092	9.01015	soil	North America
F8_C1	SAMN35790384	JAUBSP000000000	8397252	78.164	45.66	75971	99.78	0.73	7173	8.90841	soil	North America
F8_C2	SAMN35790385	JAUBSO000000000	8209590	108.866	45.73	153799	99.78	0	6858	9.31759	soil	North America
F8_C4	SAMN35790387	JAUBSM000000000	8220313	54.2131	45.7	133638	99.56	0	6876	9.29319	soil	North America
F8_C5	SAMN35790388	JAUBSL000000000	8305095	56.4435	45.67	74512	99.78	0.73	7103	8.9962	soil	North America
F8_D1	SAMN35790389	JAUBSK000000000	8403067	108.978	45.66	73488	99.78	0.73	7169	8.91338	soil	North America
F8_D2	SAMN35790390	JAUBSJ000000000	8403419	84.3838	45.67	74534	99.78	0.73	7177	8.90344	soil	North America
F8C3	SAMN35790386	JAUBSN000000000	8409676	29.3402	45.7	74811	99.78	0.73	7151	8.93581	soil	North America
F8D3	SAMN35790391	JAUBSI000000000	8396507	36.1275	45.68	71980	99.78	0.73	7165	8.91835	soil	North America
herb12*	SAMN35790496	JAUBOJ000000000	7753493	31.7536	45.6	15643	97.88	0.15	6556	\	rocks/soil	North America
herb13	SAMN35790497	JAUBOI000000000	7065453	24.8467	46.62	14121	97.08	0.22	6056	\	mill wheel	Europe
herb14*	SAMN35790498	JAUBOH000000000	7435698	19.4968	45.76	13844	94.13	0.51	6546	\	\	Europe
herb19	SAMN35790499	JAUBOG000000000	7117765	14.0064	46.59	11693	96.86	0.22	6089	\	tank of artesian waters	North America
herb2*	SAMN35790492	JAUBOM000000000	8288420	76.0575	45.92	47478	98.69	0.22	6963	\	soil	Europe
herb5	SAMN35790493	JAUPTD000000000	7488920	32.4194	45.23	11211	89.19	0.66	6541	\	soil	North America
herb7*	SAMN35790494	JAUBOL000000000	7672212	17.088	46.49	12596	96.46	0.44	6677	\	\	Europe
herb8	SAMN35790495	JAUBOK000000000	6906036	15.199	45.43	7468	85.8	0.98	5756	\	limestone rocks	Europe
K1_B1*	SAMN35790392	JAUBSH000000000	7286609	36.4155	45.51	66294	99.34	0.44	6063	10.5393	soil	Europe
K1B6	SAMN35790393	JAUBSG000000000	7401769	35.0062	45.5	62675	99.78	0.44	6160	10.3734	soil	Europe
K4_B3*	SAMN35790394	JAUBSF000000000	7441803	62.3318	45.76	58592	99.71	0.22	6438	9.92544	soil	Europe
K4_C2	SAMN35790395	JAUBSE000000000	7317348	59.7177	45.7	28639	90.99	1.32	6348	10.0662	soil	Europe
K5_D4	SAMN35790396	JAUBSD000000000	6948342	260.242	45.71	60012	99.78	0	5675	11.2599	soil	Europe
LAD1_D3*	SAMN35790398	JAUBSB000000000	6962073	43.277	45.8	98704	99.78	0	5871	10.884	soil	Asia
LAD1_D5	SAMN35790399	JAUBSA000000000	6678454	58.2166	45.88	76828	99.56	0	5623	11.364	soil	Asia
LAD1D1	SAMN35790397	JAUBSC000000000	6733702	71.576	45.88	69892	99.56	0	5688	11.2342	soil	Asia
M2_A5	SAMN35790400	JAUBRZ000000000	6836104	101.214	45.8	78557	99.16	0	5735	11.1421	puddle	Africa
M2_B4	SAMN35790401	JAUBRY000000000	6837646	136.33	45.77	78893	99.16	0	5732	11.1479	puddle	Africa
M2_B5	SAMN35790402	JAUBRX000000000	6845391	99.4144	45.79	81889	99.16	0	5740	11.1324	puddle	Africa
M2_C2	SAMN35790403	JAUBRW000000000	6862068	76.5267	45.81	86592	99.38	0	5768	11.0784	puddle	Africa
M2_C4	SAMN35790404	JAUBRV000000000	6842104	92.637	45.79	79068	99.38	0	5742	11.1285	puddle	Africa
M2_C5	SAMN35790405	JAUBRU000000000	6838077	70.9315	45.78	86588	99.6	0	5729	11.1538	puddle	Africa
M2_C6	SAMN35790406	JAUBRT000000000	6841637	113.158	45.81	82044	99.38	0	5739	11.1343	puddle	Africa
M2_D1	SAMN35790407	JAUBRS000000000	6856945	95.383	45.81	79399	99.38	0	5747	11.1188	puddle	Africa
M2_D2	SAMN35790408	JAUBRR000000000	6841733	79.7966	45.81	79676	99.16	0	5749	11.115	puddle	Africa
M2_D4	SAMN35790409	JAUBRQ000000000	6829282	94.9473	45.78	81889	99.16	0	5742	11.1285	puddle	Africa
M2_D5*	SAMN35790410	JAUBRP000000000	6816819	31.9581	45.8	120525	99.6	0	5724	11.1635	puddle	Africa
MON1_C1	SAMN35790411	JAUBRO000000000	7132435	79.2749	46.03	120525	99.67	0	5803	11.0115	soil	North America
MON1_C5	SAMN35790412	JAUBRN000000000	7037134	29.5496	46.01	87555	99.67	0	5780	11.0554	soil	North America
MON2_D5	SAMN35790413	JAUBRM000000000	7314875	28.5133	45.95	68475	99.45	0	6071	10.5254	soil	North America
MON2_D6	SAMN35790414	JAUBRL000000000	6973354	55.2428	45.62	99279	99.38	0	5819	10.9813	soil	North America
MOSTC5	SAMN35790415	JAUBRK000000000	7939576	79.6269	45.71	95118	99.78	0.55	6615	9.65986	soil	Europe
N3A4*	SAMN35790416	JAUBRJ000000000	8204566	49.2504	45.59	87102	99.56	0.11	7093	9.00888	soil	Europe
N9_A1*	SAMN35790417	JAUBRI000000000	7333770	47.9659	45.41	80441	99.78	0	6294	10.1525	puddle	Europe
N9_A2	SAMN35790418	JAUBRH000000000	7269515	98.83	45.5	90164	99.71	0	6141	10.4055	puddle	Europe
N9_A3	SAMN35790419	JAUBRG000000000	7271668	51.2676	45.49	83751	99.71	0	6153	10.3852	puddle	Europe
N9_A4	SAMN35790420	JAUBRF000000000	7252594	30.9271	45.49	78900	99.71	0	6132	10.4207	puddle	Europe
N9_B1	SAMN35790421	JAUBRE000000000	7246429	41.7791	45.47	86819	99.71	0	6140	10.4072	puddle	Europe
N9_B2*	SAMN35790422	JAUBRD000000000	7277615	63.5729	45.49	92992	99.71	0	6154	10.3835	puddle	Europe
N9_B4	SAMN35790423	JAUBRC000000000	7167979	146.154	45.64	121171	99.67	0.66	6119	10.4429	puddle	Europe
POL1_C1*	SAMN35790446	JAUBQF000000000	7564869	41.7742	45.66	105621	99.78	0.22	6213	10.2849	soil	Europe
Pol10_C6	SAMN35790424	JAUBRB000000000	7113560	72.6349	45.79	103187	99.67	0.22	5933	10.7703	soil	Europe
Pol10_D6	SAMN35790426	JAUBQZ000000000	7328162	76.1564	45.59	120629	99.38	0.22	6147	10.3953	soil	Europe
Pol10D4	SAMN35790425	JAUBRA000000000	7253882	24.1297	45.48	77960	99.78	0	6076	10.5168	soil	Europe
Pol11C1	SAMN35790427	JAUBQY000000000	7567969	38.14	45.64	110119	99.78	0.22	6228	10.2601	soil	Europe
Pol11C2	SAMN35790428	JAUBQX000000000	6751318	46.7274	45.84	100555	99.78	0	5438	11.7506	soil	Europe
Pol11C3*	SAMN35790429	JAUBQW000000000	6817309	25.5612	45.65	38554	99.93	0.25	5667	11.2758	soil	Europe
Pol12A4	SAMN35790430	JAUBQV000000000	6911595	44.3557	45.64	89765	99.38	0.22	5701	11.2086	soil	Europe
Pol12A5	SAMN35790431	JAUBQU000000000	6939447	36.4246	45.57	46810	98.88	0.51	5735	11.1421	soil	Europe
Pol12A6	SAMN35790432	JAUBQT000000000	7108513	53.4743	45.56	111978	99.67	0	5839	10.9437	soil	Europe
Pol12B3	SAMN35790433	JAUBQS000000000	7062263	26.4522	45.59	99044	99.24	0	5784	11.0477	soil	Europe
Pol12B4	SAMN35790434	JAUBQR000000000	6926618	25.3985	45.56	24878	98.91	0.51	5621	11.3681	soil	Europe
Pol12B5	SAMN35790435	JAUBQQ000000000	6583902	90.1778	45.64	70670	99.56	0.22	5400	11.8333	soil	Europe
Pol14C2	SAMN35790436	JAUBQP000000000	6809370	35.7403	45.72	63013	99.67	0.22	5589	11.4332	soil	Europe
Pol14C4	SAMN35790437	JAUBQO000000000	6724946	41.4065	45.79	121756	99.89	0	5391	11.8531	soil	Europe
Pol14C6	SAMN35790438	JAUBQN000000000	6733050	27.5541	45.81	121756	99.89	0	5389	11.8575	soil	Europe
Pol14D4	SAMN35790439	JAUBQM000000000	6802855	35.1562	45.71	63013	99.67	0.22	5584	11.4434	soil	Europe
Pol14D5	SAMN35790440	JAUBQL000000000	6836373	33.5691	45.77	62236	99.67	0.22	5624	11.362	soil	Europe
Pol14D6	SAMN35790441	JAUBQK000000000	6826573	97.9165	45.69	63013	99.67	0.22	5604	11.4026	soil	Europe
POL17_C1	SAMN35790442	JAUBQJ000000000	6967254	78.8102	45.79	87173	99.89	0	5795	11.0267	soil	Europe
Pol17C2	SAMN35790443	JAUBQI000000000	6900999	92.053	45.73	87047	99.89	0	5708	11.1948	soil	Europe
Pol17C6	SAMN35790444	JAUBQH000000000	6931969	72.8871	45.74	87674	99.89	0	5739	11.1343	soil	Europe
Pol1B3	SAMN35790445	JAUBQG000000000	7577015	68.6217	45.64	111703	99.78	0.22	6224	10.2667	soil	Europe
Pol1C5	SAMN35790447	JAUBQE000000000	7492478	34.4995	45.67	107803	99.78	0.22	6144	10.4004	soil	Europe
POL7_A1	SAMN35790448	JAUBQD000000000	7433534	55.0333	45.71	90806	99.56	0	6200	10.3065	soil	Europe
POL7_B1	SAMN35790449	JAUBQC000000000	6958204	42.96	45.86	63216	100	0.22	5677	11.2559	soil	Europe
POL7_B2	SAMN35790450	JAUBQB000000000	6947975	56.2767	45.86	64539	100	0.22	5657	11.2957	soil	Europe
Pol8_C1	SAMN35790451	JAUBQA000000000	6930334	44.6659	45.67	88769	99.38	0.22	5705	11.2007	soil	Europe
Pol8_C2	SAMN35790452	JAUBPZ000000000	6926302	57.6296	45.65	88769	99.38	0.22	5710	11.1909	soil	Europe
Pol8_C6	SAMN35790453	JAUBPY000000000	6944867	54.6006	45.65	89432	99.38	0.22	5726	11.1596	soil	Europe
Pol8_D1	SAMN35790454	JAUBPX000000000	6913343	46.529	45.64	84363	99.38	0.22	5694	11.2223	soil	Europe
Pol8_D6	SAMN35790455	JAUBPW000000000	6901030	22.1295	45.65	77948	99.38	0.22	5677	11.2559	soil	Europe
S11D4	SAMN35790456	JAUBPV000000000	6407068	92.4929	45.51	179357	99.49	0	5382	11.8729	soil	Europe
S13_B4*	SAMN35790457	JAUBPU000000000	6513918	42.1469	45.77	84444	99.89	0.87	5497	11.6245	soil	Europe
S13_C3	SAMN35790458	JAUBPT000000000	8407853	61.6296	45.55	42890	99.67	0.22	7077	9.02925	soil	Europe
S13_C5*	SAMN35790460	JAUBPR000000000	7189035	60.8918	45.64	47780	99.67	0	5956	10.7287	soil	Europe
S13_D1	SAMN35790461	JAUBPQ000000000	8378993	69.6997	45.54	38480	99.67	0.22	7051	9.06254	soil	Europe
S13C4	SAMN35790459	JAUBPS000000000	6765705	42.0573	45.74	79345	99.67	0.22	5624	11.362	soil	Europe
S1D4	SAMN35790462	JAUBPP000000000	6420405	72.4657	45.51	204570	99.49	0	5398	11.8377	soil	Europe
S28C3	SAMN35790463	JAUBPO000000000	7650653	57.3588	45.77	57935	99.78	0.33	6326	10.1012	soil	Europe
S36a_B3	SAMN35790464	JAUBPN000000000	6396542	33.8379	45.55	206942	97.08	0	5361	11.9194	soil	Europe
S36a_D1	SAMN35790465	JAUBPM000000000	6528124	104.5	45.52	181371	99.49	0	5488	11.6436	soil	Europe
S36a_D3	SAMN35790466	JAUBPL000000000	6532321	93.5308	45.52	190179	99.49	0	5475	11.6712	soil	Europe
S36b_A2	SAMN35790467	JAUBPK000000000	6535895	83.5719	45.52	206844	99.49	0	5481	11.6585	soil	Europe
S36b_A3	SAMN35790468	JAUBPJ000000000	6517300	30.5428	45.55	147751	99.71	0	5448	11.7291	soil	Europe
S36b_A4	SAMN35790469	JAUBPI000000000	6804713	122.749	45.62	63471	99.67	0	5643	11.3238	soil	Europe
S36b_B5	SAMN35790470	JAUBPH000000000	6534222	106.262	45.53	185033	99.49	0	5483	11.6542	soil	Europe
S36bC1	SAMN35790471	JAUBPG000000000	6529370	80.1396	45.52	179589	99.49	0	5479	11.6627	soil	Europe
SVA1_A1*	SAMN35790472	JAUBPF000000000	7435691	32.7864	45.93	74456	99.45	0.11	6513	9.81115	soil	Arctic
SVA1_A4	SAMN35790473	JAUBPE000000000	7440546	28.0563	46.02	69930	99.45	0.11	6477	9.86568	soil	Arctic
SVA1_B3	SAMN35790475	JAUBPC000000000	7465435	72.1929	46.05	69930	99.45	0.11	6505	9.82321	soil	Arctic
SVA1_B6	SAMN35790477	JAUBPA000000000	7397752	56.181	45.94	70392	99.45	0.11	6494	9.83985	soil	Arctic
SVA1B1	SAMN35790474	JAUBPD000000000	7474482	54.1274	46.07	68582	99.45	0.11	6532	9.78261	soil	Arctic
SVA1B4	SAMN35790476	JAUBPB000000000	7052699	59.4884	45.73	77879	99.67	0	5920	10.7939	soil	Arctic
T2B6	SAMN35790478	JAUBOZ000000000	8438305	60.4187	45.51	66463	99.6	0.22	7112	8.98481	puddle	Europe
T3_A4	SAMN35790479	JAUBOY000000000	7207558	108.813	45.77	118948	99.89	0.44	5847	10.9287	puddle	Europe
T3_B1	SAMN35790480	JAUBOX000000000	8348388	45.0295	45.49	79055	99.71	0	7098	9.00254	puddle	Europe
T3_D1	SAMN35790482	JAUBOV000000000	7875447	50.5406	45.77	75812	99.45	0.23	6587	9.70093	puddle	Europe
T3B2	SAMN35790481	JAUBOW000000000	7682657	20.7091	45.75	39895	99.67	0.01	6435	9.93007	puddle	Europe
w1_18aA5	SAMN35790483	JAUPTE000000000	6647771	111.331	45.61	68307	99.02	0	5452	11.7205	soil	Europe
w2_18aC4	SAMN35790484	JAUBOU000000000	6809298	216.186	45.56	74039	99.67	0	5681	11.248	soil	Europe
w2_18aC6	SAMN35790485	JAUBOT000000000	6809856	228.711	45.55	75047	99.67	0	5681	11.248	soil	Europe
w2_18bC1	SAMN35790486	JAUBOS000000000	6817503	183.831	45.57	84318	99.67	0	5685	11.2401	soil	Europe
Z1_A1	SAMN35790487	JAUBOR000000000	6419555	78.1742	45.71	128801	95.74	0	5364	11.9128	puddle	Europe
Z1_B2	SAMN35790488	JAUBOQ000000000	6961862	98.1673	45.57	116166	99.38	0.22	5833	10.9549	puddle	Europe
Z1_B5	SAMN35790489	JAUBOP000000000	7275244	37.9338	45.61	84703	99.38	0.22	6107	10.4634	puddle	Europe
Z1_C3	SAMN35790490	JAUBOO000000000	7355955	76.3036	45.56	103498	99.38	0.22	6122	10.4378	puddle	Europe
Z1_C4	SAMN35790491	JAUBON000000000	7474249	31.8408	45.54	86680	99.38	0.44	6256	10.2142	puddle	Europe
Microcoleus vaginatus FGP-2	SAMN00713620	AFJC00000000	6698929	30	46.04	351362	99.67	0	5544	\	soil	North America
Oscillatoria nigro-viridis PCC 7112	SAMN02261335	GCA_000317475.1	8272254	30	45.78	7479014	99.78	0.22	7022	\	soil	North America
Oscillatoriales cyanobacterium PH2015_14S_45_132	SAMN10167117	RDXC00000000	5654374	132	44.68	14371	95.08	1.53	5372	\	river	North America
Oscillatoriales cyanobacterium PH2015_13U_45_97	SAMN10167114	RDXF00000000	5548356	97	44.7	17198	94.6	0	5116	\	river	North America
Oscillatoriales cyanobacterium PH2015_13D_45_19	SAMN10167112	RDXH00000000	5909242	19	44.58	23943	97.3	0.18	5395	\	river	North America
Oscillatoriales cyanobacterium PH2015_12U_45_315	SAMN10167110	RDXJ00000000	7461196	315	45.47	60803	99.93	0.01	6519	\	river	North America
Oscillatoriales cyanobacterium PH2015_12D_45_607	SAMN10167108	RDXL00000000	7090442	607	45.49	66537	97.52	0.01	6157	\	river	North America
Oscillatoriales cyanobacterium PH2015_11S_45_847	SAMN10167102	RDXR00000000	7030215	847	45.46	58926	96.62	0.17	6121	\	river	North America
Oscillatoriales cyanobacterium PH2015_10S_46_199	SAMN10167099	RDXU00000000	5837129	119	45.52	13611	88.37	0.69	5484	\	river	North America
Oscillatoriales cyanobacterium PH2015_09S_45_247	SAMN10167096	RDXX00000000	7300262	247	45.44	80070	98.97	0	6391	\	river	North America
Oscillatoriales cyanobacterium PH2015_08U_46_180	SAMN10167092	RDYB00000000	7270377	180	45.84	56575	99.49	0.23	6328	\	river	North America
Oscillatoriales cyanobacterium PH2015_07D_46_1245	SAMN10167076	RDYR00000000	6912109	1245	45.83	43589	94.36	0.23	6375	\	river	North America
Oscillatoriales cyanobacterium PH2015_08D_46_1646	SAMN10167086	RDYH00000000	6919626	1646	45.83	35138	92.95	0.08	6831	\	river	North America
Oscillatoriales cyanobacterium PH2015_07U_46_236	SAMN10167080	RDYN00000000	7298254	236	45.8	55641	99.27	0.23	6351	\	river	North America
Oscillatoriales cyanobacterium PH2015_08D_45_74	SAMN10167085	RDYI00000000	6229089	74	44.55	26761	97.67	4.16	5769	\	river	North America
Oscillatoriales cyanobacterium PH2015_07D_45_11	SAMN10167075	RDYS00000000	5135765	11	44.51	11439	82.43	1.09	4753	\	river	North America
Oscillatoriales cyanobacterium PH2015_06S_45_83	SAMN10167066	RDZB00000000	6345611	83	44.54	25442	95.35	7.59	5917	\	river	North America
Oscillatoriales cyanobacterium PH2015_01U_45_14	SAMN10167027	REAO00000000	7078622	14	45.4	22064	97.63	0.55	6318	\	river	North America
Oscillatoriales cyanobacterium PH2015_01D_44_513	SAMN10167017	REAY00000000	5745940	513	44.31	31135	98.03	0.22	5217	\	river	North America
Oscillatoriales cyanobacterium PH2015_06S_46_2585	SAMN10167067	RDZA00000000	6539927	2585	45.91	26593	89.19	0.45	6790	\	river	North America
Oscillatoriales cyanobacterium PH2015_04U_45_1042	SAMN10167053	RDZO00000000	6294509	1042	45.45	17381	90.52	0	5828	\	river	North America
Oscillatoriales cyanobacterium PH2015_05S_45_1152	SAMN10167057	RDZK00000000	7027012	1152	45.45	56877	99.27	0.01	6206	\	river	North America
Oscillatoriales cyanobacterium PH2015_04D_45_965	SAMN10167047	RDZU00000000	7019447	965	45.38	24429	95.26	0.22	6407	\	river	North America
Oscillatoriales cyanobacterium PH2015_03D_45_235	SAMN10167036	REAF00000000	7199038	235	45.42	16828	97.08	0.34	6684	\	river	North America
Oscillatoriales cyanobacterium PH2015_03U_45_708	SAMN10167041	REAA00000000	6741812	708	45.47	15911	93.73	0.44	6268	\	river	North America
Oscillatoriales cyanobacterium PH2015_02U_45_393	SAMN10167033	REAI00000000	7390914	393	45.39	32627	97.84	0.66	6909	\	river	North America
Oscillatoriales cyanobacterium PH2015_01U_44_212	SAMN10167026	REAP00000000	6033591	212	44.27	39185	98.58	0	5475	\	river	North America
Oscillatoriales cyanobacterium PH2015_02D_45_1038	SAMN10167031	REAK00000000	6026229	1038	45.38	36677	85.59	0.45	5812	\	river	North America
Oscillatoriales cyanobacterium PH2015_01D_46_31	SAMN10167018	REAX00000000	5097598	31	45.72	11265	76.33	0.55	4688	\	river	North America
Microcoleus sp. SU_5_3	SAMN14376604	JAAUVD000000000	7118402	5.94	44.82	18153	89.2	4.49	6950	\	stromatolite	Africa
Microcoleus sp. CSU_2_2	SAMN14376452	JAAUPI000000000	5433396	18.55	44.99	20327	86.14	0	4870	\	stromatolite	Africa
Microcoleus asticus IPMA8	SAMN11348981	SRRZ00000000	7545152	80	45.61	43953	99.78	0	6514	\	soil	Europe
Microcoleus sp. T3-bin5	SAMN15929763	JACVSO000000000	3777845	6.25	47.15	1776	70.26	7.95	4389	\	soil	Australia
Microcoleus sp. T1-bin1	SAMN15929757	JACVSI000000000	4857742	7.76	46.41	2432	75.86	4.39	5504	\	soil	Australia
Microcoleus sp. Co-bin12	SAMN15929737	JACVRO000000000	3613430	22.19	46.74	1598	52.22	6.46	4582	\	soil	Australia
Microcoleus sp. C1-bin4	SAMN15929728	JACVRF000000000	3801927	7.24	46.97	1950	69.82	2.86	4291	\	soil	Australia
Microcoleus sp. FACHB-DQ6	SAMN13702808	JACJNV000000000	6726060	50	46.01	26705	96.58	0.99	5801	\	soil	Asia
Microcoleus sp. FACHB-61	SAMN13702805	JACJNY000000000	6622826	50	46.26	113744	99.34	0.22	5463	\	soil	Asia
Microcoleus sp. FACHB-84	SAMN13702792	JACJOL000000000	6823708	50	46.1	98582	99.67	0.22	5595	\	soil	Asia
Microcoleus sp. FACHB-45	SAMN13702773	JACJPE000000000	6791469	50	46.08	98337	99.45	0.22	5593	\	soil	Asia
Microcoleus sp. LEGE 07076	SAMN16351734	JADEWV000000000	6796505	30	45.57	27102	98.48	1.53	6170	\	estuary	Europe
Microcoleus sp. PH2017_38_RDM_U_B	SAMN17127385	JAEQDH000000000	7539312	76	45.4	50371	99.38	0.01	6615	\	river	North America
Microcoleus sp. PH2017_37_MFU_D_B	SAMN17127384	JAEQDG000000000	7585384	91	45.36	53260	99.64	0.44	6641	\	river	North America
Microcoleus sp. PH2017_36_ELK_O_B	SAMN17127383	JAEQDF000000000	7742901	119	45.35	56614	99.82	0.23	6779	\	river	North America
Microcoleus sp. PH2017_40_RAT_O_B	SAMN17127387	JAEQDJ000000000	7528392	128	45.41	48705	99.93	0.01	6571	\	river	North America
Microcoleus sp. PH2017_39_LGB_O_B	SAMN17127386	JAEQDI000000000	7232803	65	45.43	53112	99.93	0.01	6361	\	river	North America
Microcoleus sp. PH2017_35_SFW_U_B	SAMN17127382	JAEQDE000000000	7592293	107	45.35	58400	99.71	0.23	6705	\	river	North America
Microcoleus sp. PH2017_34_RAT_O_A	SAMN17127381	JAEQDD000000000	7467879	70	45.41	48954	99.49	0.23	6492	\	river	North America
Microcoleus sp. PH2017_31_RDM_U_A	SAMN17127378	JAEQDA000000000	7525651	70	45.41	50341	99.38	0.01	6610	\	river	North America
Microcoleus sp. PH2017_33_LGB_O_A	SAMN17127380	JAEQDC000000000	7238112	77	45.43	53994	99.93	0.01	6353	\	river	North America
Microcoleus sp. PH2017_32_RDM_D_A	SAMN17127379	JAEQDB000000000	7527500	69	45.42	49699	99.38	0.01	6626	\	river	North America
Microcoleus sp. PH2017_30_WIL_O_A	SAMN17127377	JAEQCZ000000000	7843309	52	45.29	50108	99.71	0.01	6869	\	river	North America
Microcoleus sp. PH2017_29_MFU_D_A	SAMN17127376	JAEQCY000000000	7639537	141	45.4	57920	99.71	0.44	6716	\	river	North America
Microcoleus sp. PH2017_28_MFU_U_A	SAMN17127375	JAEQCX000000000	7559300	48	45.34	48880	99.49	0.66	6629	\	river	North America
Microcoleus sp. PH2017_27_LUM_O_A	SAMN17127374	JAEQCW000000000	7492223	37	45.77	41766	99.49	0.44	6532	\	river	North America
Microcoleus sp. PH2017_26_ELK_O_A	SAMN17127373	JAEQCV000000000	7737596	70	45.35	55116	99.82	0.23	6768	\	river	North America
Microcoleus sp. PH2017_25_DOB_D_A	SAMN17127372	JAEQCU000000000	7466140	118	45.42	55219	99.41	0.01	6543	\	river	North America
Microcoleus sp. PH2017_24_DOB_U_A	SAMN17127371	JAEQCT000000000	7459424	109	45.43	56705	99.41	0.01	6552	\	river	North America
Microcoleus sp. PH2017_19_SFW_U_A	SAMN17127367	JAEQCP000000000	7585625	100	45.35	44269	98.94	0.55	6823	\	river	North America
Microcoleus sp. PH2017_22_RUC_O_B	SAMN17127370	JAEQCS000000000	7503682	93	45.73	42007	99.93	0.23	6535	\	river	North America
Microcoleus sp. PH2017_21_RUC_O_A	SAMN17127369	JAEQCR000000000	7523049	74	45.71	44784	99.93	0.23	6568	\	river	North America
Microcoleus sp. PH2017_20_SFW_D_A	SAMN17127368	JAEQCQ000000000	7593467	54	45.36	56062	99.71	0.23	6677	\	river	North America
Microcoleus sp. PH2017_18_LLB_O_A	SAMN17127366	JAEQCO000000000	7525551	52	45.38	57572	99.6	0.01	6612	\	river	North America
Microcoleus sp. PH2017_15_JOR_U_A	SAMN17127363	JAEQCL000000000	7647288	73	45.34	53815	99.65	0.36	6676	\	river	North America
Microcoleus sp. PH2017_14_LAR_D_A	SAMN17127362	JAEQCK000000000	7586717	71	45.35	56349	99.82	0.23	6580	\	river	North America
Microcoleus sp. PH2017_16_JOR_D_A	SAMN17127364	JAEQCM000000000	7354120	142	45.45	51002	99.93	0.01	6457	\	river	North America
Microcoleus sp. PH2017_13_LAR_U_A	SAMN17127361	JAEQCJ000000000	7575791	90	45.36	54429	99.82	0.23	6578	\	river	North America
Microcoleus sp. PH2017_17_BER_D_A	SAMN17127365	JAEQCN000000000	7613317	133	45.38	40841	98.78	0.5	6964	\	river	North America
Microcoleus sp. PH2017_12_PCY_D_A	SAMN17127360	JAEQCI000000000	7603305	131	45.75	48208	99.93	0.44	6697	\	river	North America
Microcoleus sp. PH2017_11_PCY_U_A	SAMN17127359	JAEQCH000000000	7624754	44	45.74	42038	99.93	0.44	6714	\	river	North America
Microcoleus sp. PH2017_09_SFU_O_A	SAMN17127357	JAEQCF000000000	7233362	144	45.43	54232	99.93	0.01	6357	\	river	North America
Microcoleus sp. PH2017_10_PVI_O_A	SAMN17127358	JAEQCG000000000	7555786	64	45.78	49950	99.71	0.44	6615	\	river	North America
Microcoleus sp. PH2017_08_TRC_O_A	SAMN17127356	JAEQCE000000000	7560343	117	45.39	60692	99.82	0.22	6587	\	river	North America
Microcoleus sp. PH2017_07_MST_O_A	SAMN17127355	JAEQCD000000000	7246517	20	45.4	26056	97.55	0.52	6540	\	river	North America
Microcoleus sp. PH2017_05_CCC_O_A	SAMN17127353	JAEQCB000000000	7704613	72	45.29	38252	98.18	0.22	6832	\	river	North America
Microcoleus sp. PH2017_03_ELD_O_A	SAMN17127351	JAEQBZ000000000	6536775	20	45.52	15403	93.54	0.01	6029	\	river	North America
Microcoleus sp. PH2017_06_SFM_O_A	SAMN17127354	JAEQCC000000000	6860702	22	45.49	19789	96.97	1.1	6246	\	river	North America
Microcoleus sp. PH2017_04_SCI_O_A	SAMN17127352	JAEQCA000000000	6435454	22	45.58	12342	91.83	0.88	6019	\	river	North America
Microcoleus sp. PH2017_02_FOX_O_A	SAMN17127350	JAEQBY000000000	7507973	86	45.39	45734	99.16	0.01	6650	\	river	North America
Microcoleus sp. PH2017_01_SCD_O_A	SAMN17127349	JAEQBX000000000	7541616	88	45.38	54131	99.71	0.22	6569	\	river	North America
uncultured Microcoleus sp. isolate AVDCRST_MAG84	SAMEA6526666	CADCTZ000000000	5900503	10	47.43	3873	90.07	7.97	6151	\	soil	Asia

## Sheet: Supplementary Data 2
Supplementary Data 2. Taxa list with GenBank accession numbers used in datasets I and II.
Accession numbers used in dataset I	Strain	Accession numbers used in dataset II	Strain
GCA_000214075.2	Microcoleus vaginatus FGP-2	GCA_000214075.2	Microcoleus vaginatus FGP-2
GCA_014534405.1	Microcoleus sp. Co-bin 12	GCA_000317475.1	Oscillatoria nigro-viridis PCC 7112
GCA_014695295.1	Microcoleus sp. FACHB-61	GCA_004292525.1	Oscillatoriales cyanobacterium PH2015_14S_45_132
GCA_000317475.1	Oscillatoria nigro-viridis PCC 7112	GCA_004292585.1	Oscillatoriales cyanobacterium PH2015_13U_45_97
GCA_004293075.1	Microcoleus sp. PH2015_08U_46_180	GCA_004292745.1	Oscillatoriales cyanobacterium PH2015_13D_45_19
GCA_004292895.1	Microcoleus sp. PH2015_11S_45_847	GCA_004292775.1	Oscillatoriales cyanobacterium PH2015_12U_45_315
GCA_004292525.1	Microcoleus sp. PH2015_14S_45_132	GCA_004292845.1	Oscillatoriales cyanobacterium PH2015_12D_45_607
GCA_015207455.1	Microcoleus sp. LEGE 07076	GCA_004292895.1	Oscillatoriales cyanobacterium PH2015_11S_45_847
GCA_000180455	Oscillatoria sp. PCC 6506	GCA_004292945.1	Oscillatoriales cyanobacterium PH2015_10S_46_199
GCA_000973065.1	Arthrospira sp. PCC 8005	GCA_004292955.1	Oscillatoriales cyanobacterium PH2015_09S_45_247
GCA_000307915.1	Arthrospira platensis C1	GCA_004293075.1	Oscillatoriales cyanobacterium PH2015_08U_46_180
NC_016640	Arthorspira platensis NIES-39	GCA_004293185.1	Oscillatoriales cyanobacterium PH2015_07D_46_1245
GCA_000169095	Lyngbia sp. PCC 8106	GCA_004293335.1	Oscillatoriales cyanobacterium PH2015_08D_46_1646
GCA_900009275	Planktothrix rubescens PCC 7821	GCA_004293365.1	Oscillatoriales cyanobacterium PH2015_07U_46_236
GCA_904830765.1	Planktothrix agardhii NIVA-CYA 126/8	GCA_004293395.1	Oscillatoriales cyanobacterium PH2015_08D_45_74
CP000393	Trichodesmium erythraeum IMS101	GCA_004293465.1	Oscillatoriales cyanobacterium PH2015_07D_45_11
GCA_001637315.1	Phromidium willei BDU 130791	GCA_004293515.1	Oscillatoriales cyanobacterium PH2015_06S_45_83
GCA_004299065.1	Phromidium sp. SL48-SHIP	GCA_004293705.1	Oscillatoriales cyanobacterium PH2015_01U_45_14
GCA_001314905.1	Phromidium sp. OSCR	GCA_004293745.1	Oscillatoriales cyanobacterium PH2015_01D_44_513
GCA_007693465.1	Phromidium GEM2.Bin31	GCA_004293835.1	Oscillatoriales cyanobacterium PH2015_06S_46_2585
GCA_000332355.1	Geitlerinema sp. PCC 7105	GCA_004294025.1	Oscillatoriales cyanobacterium PH2015_04U_45_1042
GCA_000317105.1	Oscillatoria acuminata PCC 6304	GCA_004294035.1	Oscillatoriales cyanobacterium PH2015_05S_45_1152
GCA_017313335.1	Phromidium pseudopriestleyi FRX01	GCA_004294125.1	Oscillatoriales cyanobacterium PH2015_04D_45_965
GCA_010672965.1	Oscillatoria sp. SIO1A7	GCA_004294275.1	Oscillatoriales cyanobacterium PH2015_03D_45_235
GCA_000231425.3	Cyanothece sp. ATCC 51472	GCA_004294295.1	Oscillatoriales cyanobacterium PH2015_03U_45_708
CP000806	Cyanothece sp. ATCC 51142	GCA_004294345.1	Oscillatoriales cyanobacterium PH2015_02U_45_393
GCA_000169335.1	Cyanothece sp. CCY0100	GCA_004294385.1	Oscillatoriales cyanobacterium PH2015_01U_44_212
GCA_000235665.2	Crocosphaera watsonii WH 003	GCA_004295175.1	Oscillatoriales cyanobacterium PH2015_02D_45_1038
GCA_000167195.1	Crocosphaera watsonii WH 8501	GCA_004295285.1	Oscillatoriales cyanobacterium PH2015_01D_46_31
CP001842	Cyanobacterium UCYN-A	GCA_012030835.1	Microcoleus sp. SU_5_3
CP001701	Cyanothece sp. PCC 8802	GCA_012035135.1	Microcoleus sp. CSU_2_2
BA000022	Synechocystis sp. PCC 6714	GCA_013179805.1	Microcoleus asticus IPMA8
GCA_000478825.2	Synechocystis sp. PCC 6804	GCA_014533905.1	Microcoleus sp. T3-bin5
CP001291	Cyanothece sp. PCC 7424	GCA_014534015.1	Microcoleus sp. T1-bin1
CP002198	Cyanothece sp. PCC 7822	GCA_014534405.1	Microcoleus sp. Co-bin12
GCA_000312205.1	Microcystis aeruginosa PCC 7941	GCA_014534575.1	Microcoleus sp. C1-bin4
GCA_000010625	Microcystis aeruginosa NIES-843	GCA_014695175.1	Microcoleus sp. FACHB-DQ6
CP003590	Pleurocapsa sp. PCC 7327	GCA_014695295.1	Microcoleus sp. FACHB-61
CP000951	Synechococcus sp. PCC 7002	GCA_014695525.1	Microcoleus sp. FACHB-84
CP006882	Synechococcus sp. NKBG041c	GCA_014695925.1	Microcoleus sp. FACHB-45
CP003946	Leptolyngbya sp. PCC 7376	GCA_015207455.1	Microcoleus sp. LEGE 07076
CP003940	Cyanobacterium staineri PCC 7202	GCA_020737765.1	Microcoleus sp. PH2017_38_RDM_U_B
CP003947	Cyanobacterium aponium PCC 10605	GCA_020737775.1	Microcoleus sp. PH2017_37_MFU_D_B
GCA_000332035	Gloeocapsa sp. PCC 73106	GCA_020737805.1	Microcoleus sp. PH2017_36_ELK_O_B
GCA_000317575.1	Stanieria cyanosphaera PCC 7437	GCA_020737825.1	Microcoleus sp. PH2017_40_RAT_O_B
GCA_000332055	Xenococcus sp. PCC 7305	GCA_020737835.1	Microcoleus sp. PH2017_39_LGB_O_B
GCA_000314005.1	Spirulina subsalsa PCC 9445	GCA_020737865.1	Microcoleus sp. PH2017_35_SFW_U_B
GCA_014698145.1	Oscillatoria sp. FACHB-1406	GCA_020737885.1	Microcoleus sp. PH2017_34_RAT_O_A
GCA_000473895.1	Rubidibacter lacunae KORDI 51-2	GCA_020737895.1	Microcoleus sp. PH2017_31_RDM_U_A
CP003945	Halothece sp. PCC 7418	GCA_020737905.1	Microcoleus sp. PH2017_33_LGB_O_A
CP003630	Microcoleus sp. PCC 7113	GCA_020737945.1	Microcoleus sp. PH2017_32_RDM_D_A
GCA_000155555	Microcoleus (Coleofasciculus) chtonoplastes PCC 7420	GCA_020737965.1	Microcoleus sp. PH2017_30_WIL_O_A
GCA_000211815.1	Moorea producens 3L	GCA_020738025.1	Microcoleus sp. PH2017_29_MFU_D_A
GCA_000317145.1	Chamaesiphon minutus PCC 6605	GCA_020738035.1	Microcoleus sp. PH2017_28_MFU_U_A
CP003620	Crinalium epipsamum PCC 9333	GCA_020738075.1	Microcoleus sp. PH2017_27_LUM_O_A
GCA_000175855.1	Raphidiopsis brookii D9	GCA_020738105.1	Microcoleus sp. PH2017_26_ELK_O_A
GCA_000175835	Cylindrospermopsis raciborskii CS-505	GCA_020738135.1	Microcoleus sp. PH2017_25_DOB_D_A
CP002059	Nostoc azollae 0708	GCA_020738205.1	Microcoleus sp. PH2017_24_DOB_U_A
GCA_000317695.1	Anabaena cylindrica PCC 7122	GCA_020738265.1	Microcoleus sp. PH2017_19_SFW_U_A
NC_019427	Anabaena sp. 90	GCA_020738275.1	Microcoleus sp. PH2017_22_RUC_O_B
GCA_000317535.1	Cylindrospermum stagnale PCC 7417	GCA_020738285.1	Microcoleus sp. PH2017_21_RUC_O_A
CP001037	Nostoc punctiforme PCC 73102	GCA_020738295.1	Microcoleus sp. PH2017_20_SFW_D_A
GCA_000316575.1	Calothrix sp. PCC 7507	GCA_020738385.1	Microcoleus sp. PH2017_18_LLB_O_A
CP000117	Anabaena variabilis ATCC 29413	GCA_020738445.1	Microcoleus sp. PH2017_15_JOR_U_A
BA000019	Nostoc sp. PCC 7120	GCA_020738465.1	Microcoleus sp. PH2017_14_LAR_D_A
GCA_000316645.1	Nostoc sp. PCC 7524	GCA_020738475.1	Microcoleus sp. PH2017_16_JOR_D_A
GCA_000316625.1	Nostoc sp. PCC 7107	GCA_020738505.1	Microcoleus sp. PH2017_13_LAR_U_A
CP007203	Nodularia spumigena CCY9414	GCA_020738515.1	Microcoleus sp. PH2017_17_BER_D_A
GCA_000317435.1	Calothrix sp. PCC 6303	GCA_020738565.1	Microcoleus sp. PH2017_12_PCY_D_A
GCA_000316665.1	Rivularia sp. PCC 7116	GCA_020738595.1	Microcoleus sp. PH2017_11_PCY_U_A
GCA_000231365.2	Fischerella sp. JSC-11	GCA_020738625.1	Microcoleus sp. PH2017_09_SFU_O_A
GCA_000317225.1	Fischerella thermalis PCC 7521	GCA_020738635.1	Microcoleus sp. PH2017_10_PVI_O_A
CP003646	Gloeocapsa sp. PCC 7428	GCA_020738665.1	Microcoleus sp. PH2017_08_TRC_O_A
CP003597	Chroococcidiopsis thermalis PCC 7203	GCA_020738685.1	Microcoleus sp. PH2017_07_MST_O_A
GCA_000952155.1	Aliterella atlantica CENA595	GCA_020738785.1	Microcoleus sp. PH2017_05_CCC_O_A
GCA_000332075	Synechocystis sp. PCC 7509	GCA_020738805.1	Microcoleus sp. PH2017_03_ELD_O_A
GCA_001904725.1	Phormidium ambiguum IAM M-71	GCA_020738825.1	Microcoleus sp. PH2017_06_SFM_O_A
GCA_015207735.1	Phormidium sp. LEGE 05292	GCA_020738835.1	Microcoleus sp. PH2017_04_SCI_O_A
GCA_023333585.1	Argonema antarctiucum A004B2	GCA_020738905.1	Microcoleus sp. PH2017_02_FOX_O_A
GCA_023333595.1	Argonema galeatum A003A1	GCA_020738945.1	Microcoleus sp. PH2017_01_SCD_O_A
GCA_000733415.1	Leptolyngbya sp. JSC-1	GCA_902805765.1	uncultured Microcoleus sp. isolate AVDCRST_MAG84
GCA_002796835.1	Elainella saxicola E1
GCA_014764505.1	Phormidium tenue FACHB 886
GCA_001548395.1	Leptolyngbya sp. O77
GCA_014697545.1	Oscillatoria sp. FACHB 1407
GCA_000309945	Oscillatoriales cyanobacterium JSC12
GCA_016807185	Phormidium sp. CLA17
GCA_014695795.1	Phormidium sp. FACHB592
JJML00000000	Neosynechococcus sphagnicola
CP003591	Geitlerinema sp. PCC7407
GCA_001904775.1	Phormidium tenue NIES30
GCA_014696675.1	Phormidium tenue FACHB1052
GCA_014695595.1	Phormidium sp. FACHB77
GCA_014695965.1	Phormidium sp. FACHB322
GCA_000309385.1	Nodosilinea nodulosa PCC7104
GCA_014697375.1	Phormidium sp. FACHB1136
GCA_002075285.3	Halomicronema hongdechloris C2206
GCA_000332095.2	Leptolyngbya sp. PCC6406
GCA_000817775.3	Lyngbya confervoides BDU141951
GCA_000155595	Synechococcus sp. PCC7335
GCA_000316115.1	Leptolyngbya sp. PCC7375
BA000039	Thermosynechococcus elongatus BP1
GCA_000505665.1	Thermosynechococcus sp. NK55
CP003558	Synechococcus sp. PCC6312
CP001344	Cyanothece sp. PCC7425
GCA_000238775.2	Acaryochloris sp. CCMEE5410
NC_009925	Acaryochloris marina MBIC11017
GCA_000153065.1	Synechococcus sp. RS9917
CP000435	Synechococcus sp. CC9311
GCA_000153805.1	Synechococcus sp. BL107
GCA_000011485.1	Prochlorococcus marinus MIT9313
GCA_000015665.1	Prochlorococcus marinus MIT9515
GCA_000155635.1	Cyanobium PCC7001
GCA_000316515.1	Cyanobium gracile PCC6307
GCA_000153045	Synechococcus sp. WH5701
GCA_000179255.1	Synechococcus sp. CB0205
CT978603	Synechococcus sp. RCC307
GCA_900047545.1	Synechococcus spongiarum
CP000100	Synechococcus elongatus PCC7942
GCA_000010065.1	Synechococcus elongatus PCC6301
CP003594	Synechococcus sp. PCC7502
GCA_000332215.1	Pseudanabaena biceps PCC7429
GCA_000317065.1	Pseudanabaena sp. PCC7367
CP000239	Synechococcus sp. JA33Ab
CP000240	Synechococcus sp. JA23Ba213
GCA_003990665.2	Thermostichus vulcanus NIES2
GCA_000332275.1	Synechococcus sp. PCC7336
BA000045	Gloeobacter violaceus PCC7421
GCA_000484535.1	Gloeobacter sp. JS

## Sheet: Supplementary Data 3
Supplementary Data 3. A number of lineages found in environmental samples of Microcoleus.
Sample	Number of lineages
A003	1
A006	1
A2	1
A6	1
AR_TQ	1
ARI1	1
AT10	1
AT13	1
AT3	1
AT8	1
AT9	3
Aus8	1
B13	1
B3	1
B4	2
B5	1
B6	1
B7	1
B9	1
BR0	2
C2	1
CZ3	1
D2	1
D3	1
F10	2
F4	1
F6	1
F8	1
K1	1
K4	1
K5	1
LAD1	1
M2	1
MON1	1
MON2	2
MOST	1
N3	1
N9	2
POL1	1
Pol10	1
Pol11	2
Pol12	2
Pol14	1
POL17	1
POL7	2
Pol8	1
S1	1
S11	1
S13	2
S28	1
S36	2
SVA1	2
T2	1
T3	1
w1_18	1
w2_18	1
Z1	1

## Sheet: Supplementary Data 4
Supplementary Data 4. The resulting clustering of Microcoleus strains inferred by the ANI, fastBAPS, snapclust, and the GTDB-Tk.
Strain	ANI (>95%)	fastBAPS_optimized	fastBAPS_unoptimized*	snapclust*	GTDB-Tk designation
A003_D6	1	12	12	1	d__Bacteria;p__Cyanobacteriota;c__Cyanobacteriia;o__Cyanobacteriales;f__Microcoleaceae;g__Microcoleus;s__
A006_D1	2	11	7	2	d__Bacteria;p__Cyanobacteriota;c__Cyanobacteriia;o__Cyanobacteriales;f__Microcoleaceae;g__Microcoleus;s__
A2_C2	3	11	3	3	d__Bacteria;p__Cyanobacteriota;c__Cyanobacteriia;o__Cyanobacteriales;f__Microcoleaceae;g__Microcoleus;s__
A2_C3	3	11	3	3	d__Bacteria;p__Cyanobacteriota;c__Cyanobacteriia;o__Cyanobacteriales;f__Microcoleaceae;g__Microcoleus;s__
A2_C5	3	11	3	3	d__Bacteria;p__Cyanobacteriota;c__Cyanobacteriia;o__Cyanobacteriales;f__Microcoleaceae;g__Microcoleus;s__
A2_D2	3	11	3	3	d__Bacteria;p__Cyanobacteriota;c__Cyanobacteriia;o__Cyanobacteriales;f__Microcoleaceae;g__Microcoleus;s__
A2_D3	3	11	3	3	d__Bacteria;p__Cyanobacteriota;c__Cyanobacteriia;o__Cyanobacteriales;f__Microcoleaceae;g__Microcoleus;s__
A2_D5	3	11	3	3	d__Bacteria;p__Cyanobacteriota;c__Cyanobacteriia;o__Cyanobacteriales;f__Microcoleaceae;g__Microcoleus;s__
A6_C6	3	11	3	3	d__Bacteria;p__Cyanobacteriota;c__Cyanobacteriia;o__Cyanobacteriales;f__Microcoleaceae;g__Microcoleus;s__
A6_D1	3	11	3	3	d__Bacteria;p__Cyanobacteriota;c__Cyanobacteriia;o__Cyanobacteriales;f__Microcoleaceae;g__Microcoleus;s__
A6_D4	3	11	3	3	d__Bacteria;p__Cyanobacteriota;c__Cyanobacteriia;o__Cyanobacteriales;f__Microcoleaceae;g__Microcoleus;s__
A6C5	3	11	3	3	d__Bacteria;p__Cyanobacteriota;c__Cyanobacteriia;o__Cyanobacteriales;f__Microcoleaceae;g__Microcoleus;s__
AR_TQ3_B6	4	10	12	1	d__Bacteria;p__Cyanobacteriota;c__Cyanobacteriia;o__Cyanobacteriales;f__Microcoleaceae;g__Microcoleus;s__
ARI1_A1	5	3	6	2	d__Bacteria;p__Cyanobacteriota;c__Cyanobacteriia;o__Cyanobacteriales;f__Microcoleaceae;g__Microcoleus;s__
ARI1_A2	5	3	6	2	d__Bacteria;p__Cyanobacteriota;c__Cyanobacteriia;o__Cyanobacteriales;f__Microcoleaceae;g__Microcoleus;s__
ARI1_A3	5	3	6	2	d__Bacteria;p__Cyanobacteriota;c__Cyanobacteriia;o__Cyanobacteriales;f__Microcoleaceae;g__Microcoleus;s__
ARI1_A4	5	3	6	2	d__Bacteria;p__Cyanobacteriota;c__Cyanobacteriia;o__Cyanobacteriales;f__Microcoleaceae;g__Microcoleus;s__
ARI1_A5	5	3	6	2	d__Bacteria;p__Cyanobacteriota;c__Cyanobacteriia;o__Cyanobacteriales;f__Microcoleaceae;g__Microcoleus;s__
ARI1_B5	5	3	6	2	d__Bacteria;p__Cyanobacteriota;c__Cyanobacteriia;o__Cyanobacteriales;f__Microcoleaceae;g__Microcoleus;s__
AT10_A2	6	5	8	4	d__Bacteria;p__Cyanobacteriota;c__Cyanobacteriia;o__Cyanobacteriales;f__Microcoleaceae;g__Microcoleus;s__
AT10_D2	6	5	8	4	d__Bacteria;p__Cyanobacteriota;c__Cyanobacteriia;o__Cyanobacteriales;f__Microcoleaceae;g__Microcoleus;s__
AT13_A5	7	5	13	5	d__Bacteria;p__Cyanobacteriota;c__Cyanobacteriia;o__Cyanobacteriales;f__Microcoleaceae;g__Microcoleus;s__
AT13_A6	7	5	13	5	d__Bacteria;p__Cyanobacteriota;c__Cyanobacteriia;o__Cyanobacteriales;f__Microcoleaceae;g__Microcoleus;s__
AT3_A2	8	5	13	6	d__Bacteria;p__Cyanobacteriota;c__Cyanobacteriia;o__Cyanobacteriales;f__Microcoleaceae;g__Microcoleus;s__
AT3_D2	8	5	13	6	d__Bacteria;p__Cyanobacteriota;c__Cyanobacteriia;o__Cyanobacteriales;f__Microcoleaceae;g__Microcoleus;s__
AT8_A3	6	5	8	4	d__Bacteria;p__Cyanobacteriota;c__Cyanobacteriia;o__Cyanobacteriales;f__Microcoleaceae;g__Microcoleus;s__
AT8_A4	6	5	8	4	d__Bacteria;p__Cyanobacteriota;c__Cyanobacteriia;o__Cyanobacteriales;f__Microcoleaceae;g__Microcoleus;s__
AT8_B1	6	5	8	4	d__Bacteria;p__Cyanobacteriota;c__Cyanobacteriia;o__Cyanobacteriales;f__Microcoleaceae;g__Microcoleus;s__
AT8_B4	6	5	8	4	d__Bacteria;p__Cyanobacteriota;c__Cyanobacteriia;o__Cyanobacteriales;f__Microcoleaceae;g__Microcoleus;s__
AT8_B5	6	5	8	4	d__Bacteria;p__Cyanobacteriota;c__Cyanobacteriia;o__Cyanobacteriales;f__Microcoleaceae;g__Microcoleus;s__
AT8_B6	6	5	8	4	d__Bacteria;p__Cyanobacteriota;c__Cyanobacteriia;o__Cyanobacteriales;f__Microcoleaceae;g__Microcoleus;s__
AT8B2	6	5	8	4	d__Bacteria;p__Cyanobacteriota;c__Cyanobacteriia;o__Cyanobacteriales;f__Microcoleaceae;g__Microcoleus;s__
AT9_A2	6	5	8	4	d__Bacteria;p__Cyanobacteriota;c__Cyanobacteriia;o__Cyanobacteriales;f__Microcoleaceae;g__Microcoleus;s__
AT9_A5	9	6	11	6	d__Bacteria;p__Cyanobacteriota;c__Cyanobacteriia;o__Cyanobacteriales;f__Microcoleaceae;g__Microcoleus;s__
AT9_B4	10	4	10	7	d__Bacteria;p__Cyanobacteriota;c__Cyanobacteriia;o__Cyanobacteriales;f__Microcoleaceae;g__Microcoleus;s__
AT9_B5	10	4	10	7	d__Bacteria;p__Cyanobacteriota;c__Cyanobacteriia;o__Cyanobacteriales;f__Microcoleaceae;g__Microcoleus;s__
AT9b_C2	6	5	8	4	d__Bacteria;p__Cyanobacteriota;c__Cyanobacteriia;o__Cyanobacteriales;f__Microcoleaceae;g__Microcoleus;s__
AT9b_C3	9	6	11	6	d__Bacteria;p__Cyanobacteriota;c__Cyanobacteriia;o__Cyanobacteriales;f__Microcoleaceae;g__Microcoleus;s__
AT9b_C4	6	5	8	4	d__Bacteria;p__Cyanobacteriota;c__Cyanobacteriia;o__Cyanobacteriales;f__Microcoleaceae;g__Microcoleus;s__
AT9b_C5	9	6	11	6	d__Bacteria;p__Cyanobacteriota;c__Cyanobacteriia;o__Cyanobacteriales;f__Microcoleaceae;g__Microcoleus;s__
Aus8_D1	11	1	7	2	d__Bacteria;p__Cyanobacteriota;c__Cyanobacteriia;o__Cyanobacteriales;f__Microcoleaceae;g__Microcoleus;s__
Aus8_D2	11	1	7	2	d__Bacteria;p__Cyanobacteriota;c__Cyanobacteriia;o__Cyanobacteriales;f__Microcoleaceae;g__Microcoleus;s__
Aus8_D3	11	1	7	2	d__Bacteria;p__Cyanobacteriota;c__Cyanobacteriia;o__Cyanobacteriales;f__Microcoleaceae;g__Microcoleus;s__
Aus8_D4	11	1	7	2	d__Bacteria;p__Cyanobacteriota;c__Cyanobacteriia;o__Cyanobacteriales;f__Microcoleaceae;g__Microcoleus;s__
B13_B4	7	5	13	5	d__Bacteria;p__Cyanobacteriota;c__Cyanobacteriia;o__Cyanobacteriales;f__Microcoleaceae;g__Microcoleus;s__
B13B6	7	5	13	5	d__Bacteria;p__Cyanobacteriota;c__Cyanobacteriia;o__Cyanobacteriales;f__Microcoleaceae;g__Microcoleus;s__
B3_A4	12	6	11	6	d__Bacteria;p__Cyanobacteriota;c__Cyanobacteriia;o__Cyanobacteriales;f__Microcoleaceae;g__Microcoleus;s__Microcoleus sp014695175
B3_D2	12	6	11	6	d__Bacteria;p__Cyanobacteriota;c__Cyanobacteriia;o__Cyanobacteriales;f__Microcoleaceae;g__Microcoleus;s__Microcoleus sp014695175
B3_D3	12	6	11	6	d__Bacteria;p__Cyanobacteriota;c__Cyanobacteriia;o__Cyanobacteriales;f__Microcoleaceae;g__Microcoleus;s__Microcoleus sp014695175
B3_D7	13	6	11	6	d__Bacteria;p__Cyanobacteriota;c__Cyanobacteriia;o__Cyanobacteriales;f__Microcoleaceae;g__Microcoleus;s__
B3C5	12	6	11	6	d__Bacteria;p__Cyanobacteriota;c__Cyanobacteriia;o__Cyanobacteriales;f__Microcoleaceae;g__Microcoleus;s__Microcoleus sp014695175
B4_C2	6	5	8	4	d__Bacteria;p__Cyanobacteriota;c__Cyanobacteriia;o__Cyanobacteriales;f__Microcoleaceae;g__Microcoleus;s__
B4_D4	14	2	2	8	d__Bacteria;p__Cyanobacteriota;c__Cyanobacteriia;o__Cyanobacteriales;f__Microcoleaceae;g__Microcoleus;s__Microcoleus sp015207505
B4b_D2	6	5	8	4	d__Bacteria;p__Cyanobacteriota;c__Cyanobacteriia;o__Cyanobacteriales;f__Microcoleaceae;g__Microcoleus;s__
B4C1	6	5	8	4	d__Bacteria;p__Cyanobacteriota;c__Cyanobacteriia;o__Cyanobacteriales;f__Microcoleaceae;g__Microcoleus;s__
B4C3	6	5	8	4	d__Bacteria;p__Cyanobacteriota;c__Cyanobacteriia;o__Cyanobacteriales;f__Microcoleaceae;g__Microcoleus;s__
B4C5	6	5	8	4	d__Bacteria;p__Cyanobacteriota;c__Cyanobacteriia;o__Cyanobacteriales;f__Microcoleaceae;g__Microcoleus;s__
B4D1	6	5	8	4	d__Bacteria;p__Cyanobacteriota;c__Cyanobacteriia;o__Cyanobacteriales;f__Microcoleaceae;g__Microcoleus;s__
B5C4	15	5	13	6	d__Bacteria;p__Cyanobacteriota;c__Cyanobacteriia;o__Cyanobacteriales;f__Microcoleaceae;g__Microcoleus;s__
B5D4	15	5	13	6	d__Bacteria;p__Cyanobacteriota;c__Cyanobacteriia;o__Cyanobacteriales;f__Microcoleaceae;g__Microcoleus;s__
B6A1	15	5	13	6	d__Bacteria;p__Cyanobacteriota;c__Cyanobacteriia;o__Cyanobacteriales;f__Microcoleaceae;g__Microcoleus;s__
B7_D4	7	5	13	5	d__Bacteria;p__Cyanobacteriota;c__Cyanobacteriia;o__Cyanobacteriales;f__Microcoleaceae;g__Microcoleus;s__
B9_D4	16	5	13	6	d__Bacteria;p__Cyanobacteriota;c__Cyanobacteriia;o__Cyanobacteriales;f__Microcoleaceae;g__Microcoleus;s__
BR0_C5	16	5	13	6	d__Bacteria;p__Cyanobacteriota;c__Cyanobacteriia;o__Cyanobacteriales;f__Microcoleaceae;g__Microcoleus;s__
BROC3	17	9	9	1	d__Bacteria;p__Cyanobacteriota;c__Cyanobacteriia;o__Cyanobacteriales;f__Microcoleaceae;g__Microcoleus;s__
C2C3	18	10	12	1	d__Bacteria;p__Cyanobacteriota;c__Cyanobacteriia;o__Cyanobacteriales;f__Microcoleaceae;g__Microcoleus;s__
C2C6	18	10	12	1	d__Bacteria;p__Cyanobacteriota;c__Cyanobacteriia;o__Cyanobacteriales;f__Microcoleaceae;g__Microcoleus;s__
C2D2	18	10	12	1	d__Bacteria;p__Cyanobacteriota;c__Cyanobacteriia;o__Cyanobacteriales;f__Microcoleaceae;g__Microcoleus;s__
CZ3B2	14	2	2	8	d__Bacteria;p__Cyanobacteriota;c__Cyanobacteriia;o__Cyanobacteriales;f__Microcoleaceae;g__Microcoleus;s__Microcoleus sp015207505
CZ3B4	14	2	2	8	d__Bacteria;p__Cyanobacteriota;c__Cyanobacteriia;o__Cyanobacteriales;f__Microcoleaceae;g__Microcoleus;s__Microcoleus sp015207505
D2_18a_B4	7	5	13	5	d__Bacteria;p__Cyanobacteriota;c__Cyanobacteriia;o__Cyanobacteriales;f__Microcoleaceae;g__Microcoleus;s__
D2_18a_D3	19	5	13	5	d__Bacteria;p__Cyanobacteriota;c__Cyanobacteriia;o__Cyanobacteriales;f__Microcoleaceae;g__Microcoleus;s__
D2B6	18	10	12	1	d__Bacteria;p__Cyanobacteriota;c__Cyanobacteriia;o__Cyanobacteriales;f__Microcoleaceae;g__Microcoleus;s__
D3_18_C1	6	5	8	4	d__Bacteria;p__Cyanobacteriota;c__Cyanobacteriia;o__Cyanobacteriales;f__Microcoleaceae;g__Microcoleus;s__
D3_18_C2	6	5	8	4	d__Bacteria;p__Cyanobacteriota;c__Cyanobacteriia;o__Cyanobacteriales;f__Microcoleaceae;g__Microcoleus;s__
D3_18_C4	20	5	13	9	d__Bacteria;p__Cyanobacteriota;c__Cyanobacteriia;o__Cyanobacteriales;f__Microcoleaceae;g__Microcoleus;s__
D3_18a_C4	21	5	13	5	d__Bacteria;p__Cyanobacteriota;c__Cyanobacteriia;o__Cyanobacteriales;f__Microcoleaceae;g__Microcoleus;s__
D3_18cC1	6	5	8	4	d__Bacteria;p__Cyanobacteriota;c__Cyanobacteriia;o__Cyanobacteriales;f__Microcoleaceae;g__Microcoleus;s__
F10_A1	22	9	9	1	d__Bacteria;p__Cyanobacteriota;c__Cyanobacteriia;o__Cyanobacteriales;f__Microcoleaceae;g__Microcoleus;s__
F10_A2	6	5	8	4	d__Bacteria;p__Cyanobacteriota;c__Cyanobacteriia;o__Cyanobacteriales;f__Microcoleaceae;g__Microcoleus;s__
F10_B2	22	9	9	1	d__Bacteria;p__Cyanobacteriota;c__Cyanobacteriia;o__Cyanobacteriales;f__Microcoleaceae;g__Microcoleus;s__
F10_B4	22	9	9	1	d__Bacteria;p__Cyanobacteriota;c__Cyanobacteriia;o__Cyanobacteriales;f__Microcoleaceae;g__Microcoleus;s__
F10_B6	22	9	9	1	d__Bacteria;p__Cyanobacteriota;c__Cyanobacteriia;o__Cyanobacteriales;f__Microcoleaceae;g__Microcoleus;s__
F10_C6	22	9	9	1	d__Bacteria;p__Cyanobacteriota;c__Cyanobacteriia;o__Cyanobacteriales;f__Microcoleaceae;g__Microcoleus;s__
F10_D1	22	9	9	1	d__Bacteria;p__Cyanobacteriota;c__Cyanobacteriia;o__Cyanobacteriales;f__Microcoleaceae;g__Microcoleus;s__
F10B5	22	9	9	1	d__Bacteria;p__Cyanobacteriota;c__Cyanobacteriia;o__Cyanobacteriales;f__Microcoleaceae;g__Microcoleus;s__
F4D5	23	9	9	1	d__Bacteria;p__Cyanobacteriota;c__Cyanobacteriia;o__Cyanobacteriales;f__Microcoleaceae;g__Microcoleus;s__
F6_B3	10	4	10	7	d__Bacteria;p__Cyanobacteriota;c__Cyanobacteriia;o__Cyanobacteriales;f__Microcoleaceae;g__Microcoleus;s__
F6_B4	10	4	10	7	d__Bacteria;p__Cyanobacteriota;c__Cyanobacteriia;o__Cyanobacteriales;f__Microcoleaceae;g__Microcoleus;s__
F6_B5	10	4	10	7	d__Bacteria;p__Cyanobacteriota;c__Cyanobacteriia;o__Cyanobacteriales;f__Microcoleaceae;g__Microcoleus;s__
F6_B6	10	4	10	7	d__Bacteria;p__Cyanobacteriota;c__Cyanobacteriia;o__Cyanobacteriales;f__Microcoleaceae;g__Microcoleus;s__
F6_C1	10	4	10	7	d__Bacteria;p__Cyanobacteriota;c__Cyanobacteriia;o__Cyanobacteriales;f__Microcoleaceae;g__Microcoleus;s__
F6_C2	10	4	10	7	d__Bacteria;p__Cyanobacteriota;c__Cyanobacteriia;o__Cyanobacteriales;f__Microcoleaceae;g__Microcoleus;s__
F8_A4	24	4	10	7	d__Bacteria;p__Cyanobacteriota;c__Cyanobacteriia;o__Cyanobacteriales;f__Microcoleaceae;g__Microcoleus;s__
F8_C1	24	4	10	7	d__Bacteria;p__Cyanobacteriota;c__Cyanobacteriia;o__Cyanobacteriales;f__Microcoleaceae;g__Microcoleus;s__
F8_C2	10	4	10	7	d__Bacteria;p__Cyanobacteriota;c__Cyanobacteriia;o__Cyanobacteriales;f__Microcoleaceae;g__Microcoleus;s__
F8_C4	10	4	10	7	d__Bacteria;p__Cyanobacteriota;c__Cyanobacteriia;o__Cyanobacteriales;f__Microcoleaceae;g__Microcoleus;s__
F8_C5	24	4	10	7	d__Bacteria;p__Cyanobacteriota;c__Cyanobacteriia;o__Cyanobacteriales;f__Microcoleaceae;g__Microcoleus;s__
F8_D1	24	4	10	7	d__Bacteria;p__Cyanobacteriota;c__Cyanobacteriia;o__Cyanobacteriales;f__Microcoleaceae;g__Microcoleus;s__
F8_D2	24	4	10	7	d__Bacteria;p__Cyanobacteriota;c__Cyanobacteriia;o__Cyanobacteriales;f__Microcoleaceae;g__Microcoleus;s__
F8C3	24	4	10	7	d__Bacteria;p__Cyanobacteriota;c__Cyanobacteriia;o__Cyanobacteriales;f__Microcoleaceae;g__Microcoleus;s__
F8D3	24	4	10	7	d__Bacteria;p__Cyanobacteriota;c__Cyanobacteriia;o__Cyanobacteriales;f__Microcoleaceae;g__Microcoleus;s__
K1_B1	25	5	13	6	d__Bacteria;p__Cyanobacteriota;c__Cyanobacteriia;o__Cyanobacteriales;f__Microcoleaceae;g__Microcoleus;s__
K1B6	25	5	13	6	d__Bacteria;p__Cyanobacteriota;c__Cyanobacteriia;o__Cyanobacteriales;f__Microcoleaceae;g__Microcoleus;s__
K4_B3	26	10	12	1	d__Bacteria;p__Cyanobacteriota;c__Cyanobacteriia;o__Cyanobacteriales;f__Microcoleaceae;g__Microcoleus;s__
K4_C2	26	10	12	1	d__Bacteria;p__Cyanobacteriota;c__Cyanobacteriia;o__Cyanobacteriales;f__Microcoleaceae;g__Microcoleus;s__
K5_D4	13	6	11	6	d__Bacteria;p__Cyanobacteriota;c__Cyanobacteriia;o__Cyanobacteriales;f__Microcoleaceae;g__Microcoleus;s__
LAD1_D3	27	7	11	6	d__Bacteria;p__Cyanobacteriota;c__Cyanobacteriia;o__Cyanobacteriales;f__Microcoleaceae;g__Microcoleus;s__
LAD1_D5	27	7	11	6	d__Bacteria;p__Cyanobacteriota;c__Cyanobacteriia;o__Cyanobacteriales;f__Microcoleaceae;g__Microcoleus;s__
LAD1D1	27	7	11	6	d__Bacteria;p__Cyanobacteriota;c__Cyanobacteriia;o__Cyanobacteriales;f__Microcoleaceae;g__Microcoleus;s__
M2_A5	6	5	4	10	d__Bacteria;p__Cyanobacteriota;c__Cyanobacteriia;o__Cyanobacteriales;f__Microcoleaceae;g__Microcoleus;s__
M2_B4	6	5	4	10	d__Bacteria;p__Cyanobacteriota;c__Cyanobacteriia;o__Cyanobacteriales;f__Microcoleaceae;g__Microcoleus;s__
M2_B5	6	5	4	10	d__Bacteria;p__Cyanobacteriota;c__Cyanobacteriia;o__Cyanobacteriales;f__Microcoleaceae;g__Microcoleus;s__
M2_C2	6	5	4	10	d__Bacteria;p__Cyanobacteriota;c__Cyanobacteriia;o__Cyanobacteriales;f__Microcoleaceae;g__Microcoleus;s__
M2_C4	6	5	4	10	d__Bacteria;p__Cyanobacteriota;c__Cyanobacteriia;o__Cyanobacteriales;f__Microcoleaceae;g__Microcoleus;s__
M2_C5	6	5	4	10	d__Bacteria;p__Cyanobacteriota;c__Cyanobacteriia;o__Cyanobacteriales;f__Microcoleaceae;g__Microcoleus;s__
M2_C6	6	5	4	10	d__Bacteria;p__Cyanobacteriota;c__Cyanobacteriia;o__Cyanobacteriales;f__Microcoleaceae;g__Microcoleus;s__
M2_D1	6	5	4	10	d__Bacteria;p__Cyanobacteriota;c__Cyanobacteriia;o__Cyanobacteriales;f__Microcoleaceae;g__Microcoleus;s__
M2_D2	6	5	4	10	d__Bacteria;p__Cyanobacteriota;c__Cyanobacteriia;o__Cyanobacteriales;f__Microcoleaceae;g__Microcoleus;s__
M2_D4	6	5	4	10	d__Bacteria;p__Cyanobacteriota;c__Cyanobacteriia;o__Cyanobacteriales;f__Microcoleaceae;g__Microcoleus;s__
MON1_C1	12	6	11	6	d__Bacteria;p__Cyanobacteriota;c__Cyanobacteriia;o__Cyanobacteriales;f__Microcoleaceae;g__Microcoleus;s__
MON1_C5	12	6	11	6	d__Bacteria;p__Cyanobacteriota;c__Cyanobacteriia;o__Cyanobacteriales;f__Microcoleaceae;g__Microcoleus;s__Microcoleus sp014695175
MON2_D5	12	6	11	6	d__Bacteria;p__Cyanobacteriota;c__Cyanobacteriia;o__Cyanobacteriales;f__Microcoleaceae;g__Microcoleus;s__Microcoleus sp014695175
MON2_D6	6	5	8	4	d__Bacteria;p__Cyanobacteriota;c__Cyanobacteriia;o__Cyanobacteriales;f__Microcoleaceae;g__Microcoleus;s__Microcoleus sp014695175
MOSTC5	28	10	12	1	d__Bacteria;p__Cyanobacteriota;c__Cyanobacteriia;o__Cyanobacteriales;f__Microcoleaceae;g__Microcoleus;s__
N3A4	29	13	12	1	d__Bacteria;p__Cyanobacteriota;c__Cyanobacteriia;o__Cyanobacteriales;f__Microcoleaceae;g__Microcoleus;s__Microcoleus asticus
N9_A1	30	8	1	11	d__Bacteria;p__Cyanobacteriota;c__Cyanobacteriia;o__Cyanobacteriales;f__Microcoleaceae;g__Microcoleus;s__
N9_A2	30	8	1	11	d__Bacteria;p__Cyanobacteriota;c__Cyanobacteriia;o__Cyanobacteriales;f__Microcoleaceae;g__Microcoleus;s__
N9_A3	30	8	1	11	d__Bacteria;p__Cyanobacteriota;c__Cyanobacteriia;o__Cyanobacteriales;f__Microcoleaceae;g__Microcoleus;s__
N9_A4	30	8	1	11	d__Bacteria;p__Cyanobacteriota;c__Cyanobacteriia;o__Cyanobacteriales;f__Microcoleaceae;g__Microcoleus;s__
N9_B1	30	8	1	11	d__Bacteria;p__Cyanobacteriota;c__Cyanobacteriia;o__Cyanobacteriales;f__Microcoleaceae;g__Microcoleus;s__
N9_B2	30	8	1	11	d__Bacteria;p__Cyanobacteriota;c__Cyanobacteriia;o__Cyanobacteriales;f__Microcoleaceae;g__Microcoleus;s__
N9_B4	31	5	13	6	d__Bacteria;p__Cyanobacteriota;c__Cyanobacteriia;o__Cyanobacteriales;f__Microcoleaceae;g__Microcoleus;s__
POL1_C1	32	6	11	6	d__Bacteria;p__Cyanobacteriota;c__Cyanobacteriia;o__Cyanobacteriales;f__Microcoleaceae;g__Microcoleus;s__
Pol10_C6	20	5	13	9	d__Bacteria;p__Cyanobacteriota;c__Cyanobacteriia;o__Cyanobacteriales;f__Microcoleaceae;g__Microcoleus;s__
Pol10_D6	6	5	8	4	d__Bacteria;p__Cyanobacteriota;c__Cyanobacteriia;o__Cyanobacteriales;f__Microcoleaceae;g__Microcoleus;s__
Pol10D4	8	5	13	6	d__Bacteria;p__Cyanobacteriota;c__Cyanobacteriia;o__Cyanobacteriales;f__Microcoleaceae;g__Microcoleus;s__
Pol11C1	32	6	11	6	d__Bacteria;p__Cyanobacteriota;c__Cyanobacteriia;o__Cyanobacteriales;f__Microcoleaceae;g__Microcoleus;s__
Pol11C2	13	6	11	6	d__Bacteria;p__Cyanobacteriota;c__Cyanobacteriia;o__Cyanobacteriales;f__Microcoleaceae;g__Microcoleus;s__
Pol11C3	33	8	11	6	d__Bacteria;p__Cyanobacteriota;c__Cyanobacteriia;o__Cyanobacteriales;f__Microcoleaceae;g__Microcoleus;s__
Pol12A4	20	5	13	9	d__Bacteria;p__Cyanobacteriota;c__Cyanobacteriia;o__Cyanobacteriales;f__Microcoleaceae;g__Microcoleus;s__
Pol12A5	32	6	11	6	d__Bacteria;p__Cyanobacteriota;c__Cyanobacteriia;o__Cyanobacteriales;f__Microcoleaceae;g__Microcoleus;s__
Pol12A6	32	6	11	6	d__Bacteria;p__Cyanobacteriota;c__Cyanobacteriia;o__Cyanobacteriales;f__Microcoleaceae;g__Microcoleus;s__
Pol12B3	32	6	11	6	d__Bacteria;p__Cyanobacteriota;c__Cyanobacteriia;o__Cyanobacteriales;f__Microcoleaceae;g__Microcoleus;s__
Pol12B4	34	6	11	6	d__Bacteria;p__Cyanobacteriota;c__Cyanobacteriia;o__Cyanobacteriales;f__Microcoleaceae;g__Microcoleus;s__
Pol12B5	20	5	13	9	d__Bacteria;p__Cyanobacteriota;c__Cyanobacteriia;o__Cyanobacteriales;f__Microcoleaceae;g__Microcoleus;s__
Pol14C2	32	6	11	6	d__Bacteria;p__Cyanobacteriota;c__Cyanobacteriia;o__Cyanobacteriales;f__Microcoleaceae;g__Microcoleus;s__
Pol14C4	32	6	11	6	d__Bacteria;p__Cyanobacteriota;c__Cyanobacteriia;o__Cyanobacteriales;f__Microcoleaceae;g__Microcoleus;s__
Pol14C6	32	6	11	6	d__Bacteria;p__Cyanobacteriota;c__Cyanobacteriia;o__Cyanobacteriales;f__Microcoleaceae;g__Microcoleus;s__
Pol14D4	32	6	11	6	d__Bacteria;p__Cyanobacteriota;c__Cyanobacteriia;o__Cyanobacteriales;f__Microcoleaceae;g__Microcoleus;s__
Pol14D5	32	6	11	6	d__Bacteria;p__Cyanobacteriota;c__Cyanobacteriia;o__Cyanobacteriales;f__Microcoleaceae;g__Microcoleus;s__
Pol14D6	32	6	11	6	d__Bacteria;p__Cyanobacteriota;c__Cyanobacteriia;o__Cyanobacteriales;f__Microcoleaceae;g__Microcoleus;s__
POL17_C1	13	6	11	6	d__Bacteria;p__Cyanobacteriota;c__Cyanobacteriia;o__Cyanobacteriales;f__Microcoleaceae;g__Microcoleus;s__
Pol17C2	13	6	11	6	d__Bacteria;p__Cyanobacteriota;c__Cyanobacteriia;o__Cyanobacteriales;f__Microcoleaceae;g__Microcoleus;s__
Pol17C6	13	6	11	6	d__Bacteria;p__Cyanobacteriota;c__Cyanobacteriia;o__Cyanobacteriales;f__Microcoleaceae;g__Microcoleus;s__
Pol1B3	32	6	11	6	d__Bacteria;p__Cyanobacteriota;c__Cyanobacteriia;o__Cyanobacteriales;f__Microcoleaceae;g__Microcoleus;s__
Pol1C5	32	6	11	6	d__Bacteria;p__Cyanobacteriota;c__Cyanobacteriia;o__Cyanobacteriales;f__Microcoleaceae;g__Microcoleus;s__
POL7_A1	28	10	12	1	d__Bacteria;p__Cyanobacteriota;c__Cyanobacteriia;o__Cyanobacteriales;f__Microcoleaceae;g__Microcoleus;s__Microcoleus asticus
POL7_B1	13	6	11	6	d__Bacteria;p__Cyanobacteriota;c__Cyanobacteriia;o__Cyanobacteriales;f__Microcoleaceae;g__Microcoleus;s__
POL7_B2	13	6	11	6	d__Bacteria;p__Cyanobacteriota;c__Cyanobacteriia;o__Cyanobacteriales;f__Microcoleaceae;g__Microcoleus;s__
Pol8_C1	20	5	13	9	d__Bacteria;p__Cyanobacteriota;c__Cyanobacteriia;o__Cyanobacteriales;f__Microcoleaceae;g__Microcoleus;s__
Pol8_C2	20	5	13	9	d__Bacteria;p__Cyanobacteriota;c__Cyanobacteriia;o__Cyanobacteriales;f__Microcoleaceae;g__Microcoleus;s__
Pol8_C6	20	5	13	9	d__Bacteria;p__Cyanobacteriota;c__Cyanobacteriia;o__Cyanobacteriales;f__Microcoleaceae;g__Microcoleus;s__
Pol8_D1	20	5	13	9	d__Bacteria;p__Cyanobacteriota;c__Cyanobacteriia;o__Cyanobacteriales;f__Microcoleaceae;g__Microcoleus;s__
Pol8_D6	20	5	13	9	d__Bacteria;p__Cyanobacteriota;c__Cyanobacteriia;o__Cyanobacteriales;f__Microcoleaceae;g__Microcoleus;s__
S11D4	14	2	2	8	d__Bacteria;p__Cyanobacteriota;c__Cyanobacteriia;o__Cyanobacteriales;f__Microcoleaceae;g__Microcoleus;s__Microcoleus sp015207505
S13_B4	35	7	11	6	d__Bacteria;p__Cyanobacteriota;c__Cyanobacteriia;o__Cyanobacteriales;f__Microcoleaceae;g__Microcoleus;s__
S13_C3	7	5	13	5	d__Bacteria;p__Cyanobacteriota;c__Cyanobacteriia;o__Cyanobacteriales;f__Microcoleaceae;g__Microcoleus;s__
S13_C5	36	7	13	6	d__Bacteria;p__Cyanobacteriota;c__Cyanobacteriia;o__Cyanobacteriales;f__Microcoleaceae;g__Microcoleus;s__
S13_D1	7	5	13	5	d__Bacteria;p__Cyanobacteriota;c__Cyanobacteriia;o__Cyanobacteriales;f__Microcoleaceae;g__Microcoleus;s__
S13C4	35	7	11	6	d__Bacteria;p__Cyanobacteriota;c__Cyanobacteriia;o__Cyanobacteriales;f__Microcoleaceae;g__Microcoleus;s__
S1D4	14	2	2	8	d__Bacteria;p__Cyanobacteriota;c__Cyanobacteriia;o__Cyanobacteriales;f__Microcoleaceae;g__Microcoleus;s__Microcoleus sp015207505
S28C3	28	10	12	1	d__Bacteria;p__Cyanobacteriota;c__Cyanobacteriia;o__Cyanobacteriales;f__Microcoleaceae;g__Microcoleus;s__Microcoleus asticus
S36a_B3	14	2	2	8	d__Bacteria;p__Cyanobacteriota;c__Cyanobacteriia;o__Cyanobacteriales;f__Microcoleaceae;g__Microcoleus;s__Microcoleus sp015207505
S36a_D1	14	2	2	8	d__Bacteria;p__Cyanobacteriota;c__Cyanobacteriia;o__Cyanobacteriales;f__Microcoleaceae;g__Microcoleus;s__Microcoleus sp015207505
S36a_D3	14	2	2	8	d__Bacteria;p__Cyanobacteriota;c__Cyanobacteriia;o__Cyanobacteriales;f__Microcoleaceae;g__Microcoleus;s__Microcoleus sp015207505
S36b_A2	14	2	2	8	d__Bacteria;p__Cyanobacteriota;c__Cyanobacteriia;o__Cyanobacteriales;f__Microcoleaceae;g__Microcoleus;s__Microcoleus sp015207505
S36b_A3	14	2	2	8	d__Bacteria;p__Cyanobacteriota;c__Cyanobacteriia;o__Cyanobacteriales;f__Microcoleaceae;g__Microcoleus;s__Microcoleus sp015207505
S36b_A4	20	5	13	9	d__Bacteria;p__Cyanobacteriota;c__Cyanobacteriia;o__Cyanobacteriales;f__Microcoleaceae;g__Microcoleus;s__
S36b_B5	14	2	2	8	d__Bacteria;p__Cyanobacteriota;c__Cyanobacteriia;o__Cyanobacteriales;f__Microcoleaceae;g__Microcoleus;s__Microcoleus sp015207505
S36bC1	14	2	2	8	d__Bacteria;p__Cyanobacteriota;c__Cyanobacteriia;o__Cyanobacteriales;f__Microcoleaceae;g__Microcoleus;s__Microcoleus sp015207505
SVA1_A1	37	12	5	1	d__Bacteria;p__Cyanobacteriota;c__Cyanobacteriia;o__Cyanobacteriales;f__Microcoleaceae;g__Microcoleus;s__
SVA1_A4	37	12	5	1	d__Bacteria;p__Cyanobacteriota;c__Cyanobacteriia;o__Cyanobacteriales;f__Microcoleaceae;g__Microcoleus;s__
SVA1_B3	37	12	5	1	d__Bacteria;p__Cyanobacteriota;c__Cyanobacteriia;o__Cyanobacteriales;f__Microcoleaceae;g__Microcoleus;s__
SVA1_B6	37	12	5	1	d__Bacteria;p__Cyanobacteriota;c__Cyanobacteriia;o__Cyanobacteriales;f__Microcoleaceae;g__Microcoleus;s__
SVA1B1	37	12	5	1	d__Bacteria;p__Cyanobacteriota;c__Cyanobacteriia;o__Cyanobacteriales;f__Microcoleaceae;g__Microcoleus;s__
SVA1B4	6	5	8	4	d__Bacteria;p__Cyanobacteriota;c__Cyanobacteriia;o__Cyanobacteriales;f__Microcoleaceae;g__Microcoleus;s__
T2B6	7	5	13	5	d__Bacteria;p__Cyanobacteriota;c__Cyanobacteriia;o__Cyanobacteriales;f__Microcoleaceae;g__Microcoleus;s__
T3_A4	20	5	13	9	d__Bacteria;p__Cyanobacteriota;c__Cyanobacteriia;o__Cyanobacteriales;f__Microcoleaceae;g__Microcoleus;s__
T3_B1	7	5	13	5	d__Bacteria;p__Cyanobacteriota;c__Cyanobacteriia;o__Cyanobacteriales;f__Microcoleaceae;g__Microcoleus;s__
T3_D1	21	5	13	5	d__Bacteria;p__Cyanobacteriota;c__Cyanobacteriia;o__Cyanobacteriales;f__Microcoleaceae;g__Microcoleus;s__
T3B2	21	5	13	5	d__Bacteria;p__Cyanobacteriota;c__Cyanobacteriia;o__Cyanobacteriales;f__Microcoleaceae;g__Microcoleus;s__
w1_18aA5	20	5	13	9	d__Bacteria;p__Cyanobacteriota;c__Cyanobacteriia;o__Cyanobacteriales;f__Microcoleaceae;g__Microcoleus;s__
w2_18aC4	20	5	13	9	d__Bacteria;p__Cyanobacteriota;c__Cyanobacteriia;o__Cyanobacteriales;f__Microcoleaceae;g__Microcoleus;s__
w2_18aC6	20	5	13	9	d__Bacteria;p__Cyanobacteriota;c__Cyanobacteriia;o__Cyanobacteriales;f__Microcoleaceae;g__Microcoleus;s__
w2_18bC1	20	5	13	9	d__Bacteria;p__Cyanobacteriota;c__Cyanobacteriia;o__Cyanobacteriales;f__Microcoleaceae;g__Microcoleus;s__
Z1_A1	6	5	8	4	d__Bacteria;p__Cyanobacteriota;c__Cyanobacteriia;o__Cyanobacteriales;f__Microcoleaceae;g__Microcoleus;s__
Z1_B2	6	5	8	4	d__Bacteria;p__Cyanobacteriota;c__Cyanobacteriia;o__Cyanobacteriales;f__Microcoleaceae;g__Microcoleus;s__
Z1_B5	6	5	8	4	d__Bacteria;p__Cyanobacteriota;c__Cyanobacteriia;o__Cyanobacteriales;f__Microcoleaceae;g__Microcoleus;s__
Z1_C3	6	5	8	4	d__Bacteria;p__Cyanobacteriota;c__Cyanobacteriia;o__Cyanobacteriales;f__Microcoleaceae;g__Microcoleus;s__
Z1_C4	6	5	8	4	d__Bacteria;p__Cyanobacteriota;c__Cyanobacteriia;o__Cyanobacteriales;f__Microcoleaceae;g__Microcoleus;s__
*Note for different numbers of clusters reported in this table and the main text. fastBAPS_unoptimized and snapclust yielded 18 and 13 clusters, respectively. Although some monophyletic clades have isolates belonging to different clusters, both algorithms report isolates as belonging to one cluster.
*For more information refer to the link https://github.com/dvorikus/Microcoleus-population-genomics/tree/main/Clustering%20analysis

## Sheet: Supplementary Data 5
Supplementary Data 5. The pairwise comparison of average nucleotide identity (ANI) between Microcoleus strains (dataset III).
A003_D6
A006_D1	88.79
A2_C2	88.6011	90.5818
A2_C3	88.5917	90.5715	99.9901
A2_C5	88.5964	90.5749	99.993	99.991
A2_D2	88.5762	90.5499	99.991	99.9898	99.9924
A2_D3	88.6041	90.5584	99.9903	99.9872	99.9751	99.986
A2_D5	88.596	90.5832	99.9869	99.988	99.9813	99.9902	99.9906
A6C5	88.5323	90.5914	98.2121	98.1996	98.2055	98.1623	98.1592	98.1277
A6_C6	88.5527	90.5674	98.1574	98.1653	98.1974	98.165	98.1624	98.1426	99.9795
A6_D1	88.5038	90.5355	98.1841	98.1901	98.2044	98.1909	98.1796	98.1683	99.9798	99.9884
A6_D4	88.5527	90.5648	98.1688	98.1832	98.194	98.1582	98.1833	98.146	99.972	99.9865	99.9756
ARI1_A1	89.3929	90.2261	89.5295	89.5355	89.5075	89.5474	89.5543	89.572	89.6115	89.6206	89.6408	89.6386
ARI1_A2	89.4236	90.2303	89.5238	89.5408	89.4853	89.541	89.5694	89.5554	89.6403	89.6496	89.6985	89.6507	99.9916
ARI1_A3	89.3738	90.2108	89.4997	89.5339	89.4886	89.5268	89.53	89.5532	89.6182	89.6153	89.6212	89.5968	99.9881	99.9895
ARI1_A4	89.4084	90.228	89.4875	89.5045	89.4823	89.5222	89.5456	89.5574	89.6386	89.6407	89.6656	89.6272	99.9927	99.99	99.9925
ARI1_A5	89.4375	90.2262	89.5318	89.5623	89.5487	89.5672	89.547	89.572	89.6765	89.6579	89.6586	89.6562	99.9917	99.9923	99.9917	99.993
ARI1_B5	89.4559	90.256	89.551	89.5449	89.4932	89.5305	89.555	89.5804	89.6295	89.6571	89.6652	89.6438	99.9706	99.9735	99.9756	99.9736	99.9738
AR_TQ3_B6	90.2779	87.5997	87.2495	87.1984	87.2548	87.2082	87.1236	87.2155	87.208	87.2425	87.2466	87.2161	88.7171	88.7279	88.7579	88.7073	88.7521	88.7394
AT10_A2	90.8199	87.8983	87.4626	87.4431	87.4761	87.4389	87.3512	87.4565	87.475	87.4565	87.4919	87.5103	88.607	88.5914	88.5978	88.5989	88.5923	88.6241	91.1329
AT10_D2	90.8583	87.8767	87.5231	87.4655	87.5013	87.4786	87.364	87.4596	87.4826	87.4593	87.4942	87.4927	88.6462	88.6611	88.6522	88.6844	88.6616	88.676	91.1298	99.9803
AT13_A5	90.6795	87.7499	87.3452	87.2959	87.2959	87.2996	87.3149	87.3179	87.3732	87.3669	87.3477	87.3842	88.659	88.6777	88.6492	88.631	88.6442	88.6995	91.2838	93.9677	93.971
AT13_A6	90.6542	87.7922	87.3262	87.2927	87.332	87.288	87.3343	87.317	87.3651	87.3661	87.3697	87.3766	88.6859	88.706	88.675	88.6573	88.6243	88.7334	91.2774	94.0033	94.0099	99.9702
AT3_A2	90.7809	87.8816	87.6257	87.7023	87.6732	87.6439	87.5912	87.6641	87.602	87.6039	87.6493	87.6415	88.7413	88.714	88.7486	88.75	88.7277	88.7493	91.4582	93.924	93.9377	93.6097	93.6044
AT3_D2	90.8037	87.8089	87.5344	87.5568	87.575	87.5551	87.6072	87.5807	87.5761	87.5496	87.5346	87.5305	88.6484	88.6451	88.6399	88.6206	88.6569	88.6633	91.4119	93.9044	93.9444	93.5148	93.5353	95.9445
AT8_A3	90.8036	87.7801	87.4055	87.4069	87.424	87.3875	87.3182	87.3705	87.4177	87.4029	87.4494	87.4375	88.6947	88.6834	88.6542	88.6625	88.6324	88.6579	91.251	99.0673	99.0639	93.9862	93.97	93.8914	93.856
AT8_A4	90.8121	87.8047	87.4615	87.4311	87.4298	87.3975	87.3388	87.418	87.4244	87.4284	87.4287	87.4492	88.6883	88.696	88.679	88.6511	88.6564	88.6508	91.2267	99.0578	99.0548	93.9477	94.0076	93.8764	93.8919	99.9759
AT8_B1	90.8411	87.7762	87.4082	87.4023	87.3915	87.3761	87.3502	87.3885	87.4278	87.3906	87.4301	87.409	88.6994	88.6935	88.6686	88.662	88.662	88.6174	91.2264	99.0815	99.0475	94.014	93.9935	93.8861	93.9506	99.9851	99.9716
AT8B2	90.8027	87.7801	87.3942	87.3707	87.391	87.364	87.3132	87.3602	87.3725	87.3692	87.4106	87.4023	88.6276	88.616	88.6318	88.6356	88.6037	88.6297	91.2136	99.0574	99.0431	93.9514	93.9488	93.8564	93.8973	99.9835	99.967	99.9811
AT8_B4	90.8168	87.7972	87.3335	87.3419	87.3137	87.3138	87.3612	87.3362	87.3804	87.3865	87.3751	87.3942	88.5767	88.5718	88.6208	88.5877	88.5876	88.6156	91.1181	99.092	99.1028	94.0282	94.0406	93.9382	93.9406	99.0403	99.0449	99.0622	99.0066
AT8_B5	90.8617	87.8639	87.5168	87.5222	87.5015	87.5448	87.4228	87.5118	87.4557	87.4104	87.4379	87.4524	88.6265	88.6348	88.6324	88.6608	88.6575	88.6763	91.1786	99.6813	99.6769	94.0115	94.0364	93.8966	93.902	99.2075	99.2042	99.2032	99.1911	99.1
AT8_B6	90.8908	87.867	87.4599	87.4885	87.5008	87.4768	87.414	87.4778	87.4697	87.4639	87.4893	87.4864	88.6827	88.6803	88.6521	88.6654	88.6947	88.6874	91.2078	99.0352	99.0204	93.954	93.9731	93.8817	93.9015	99.956	99.9462	99.9585	99.9477	99.0157	99.1506
AT9_A2	90.8233	87.8565	87.3925	87.3726	87.3923	87.366	87.4273	87.4238	87.4631	87.4774	87.5067	87.5161	88.7338	88.7357	88.7797	88.7728	88.7336	88.7885	91.1513	98.937	98.9599	93.9918	93.9577	93.9533	93.9565	98.8842	98.8843	98.8923	98.8815	98.9941	98.9617	98.8609
AT9_A5	90.8136	87.7968	87.6018	87.6145	87.5984	87.6363	87.4996	87.5947	87.5252	87.5409	87.5544	87.5636	88.8599	88.8368	88.8758	88.8601	88.8175	88.8939	91.3301	93.2227	93.2085	93.0371	92.9662	93.5419	93.4031	93.3458	93.3336	93.323	93.3302	93.3002	93.3362	93.3696	93.3391
AT9_B4	91.1615	87.8006	87.4655	87.4749	87.4818	87.4872	87.3713	87.4549	87.4149	87.4517	87.4373	87.4182	88.7747	88.7577	88.7785	88.787	88.7841	88.7394	91.1525	92.9677	93.0041	92.6155	92.5924	92.9352	93.0852	92.9629	92.9872	93.0168	92.9871	92.9949	93.0813	93.0138	93.0163	92.5661
AT9_B5	91.1599	87.7673	87.4609	87.4657	87.488	87.4784	87.3671	87.4804	87.4138	87.4567	87.4654	87.4185	88.7756	88.7428	88.7522	88.7426	88.779	88.7434	91.1636	92.9638	92.9963	92.5369	92.4921	92.9357	93.1052	92.981	92.9911	93.0256	92.9812	92.9274	93.0646	93.0155	93.0189	92.6262	99.9821
AT9b_C2	90.7794	87.8557	87.4984	87.5086	87.4976	87.5038	87.4184	87.5407	87.4621	87.4489	87.4823	87.4806	88.6206	88.6091	88.6193	88.5976	88.6138	88.6572	91.0762	99.8977	99.9669	93.9779	93.9621	93.9416	93.8689	99.0769	99.062	99.0635	99.0286	99.0912	99.687	99.009	98.9779	93.2023	92.9918	92.9332
AT9b_C3	90.8023	87.8043	87.6169	87.6222	87.6008	87.6091	87.5078	87.6252	87.5748	87.5417	87.5702	87.6069	88.8536	88.8766	88.852	88.892	88.8671	88.8848	91.2902	93.2032	93.2044	93.0993	93.0449	93.563	93.4835	93.3209	93.3025	93.2762	93.2843	93.2778	93.3083	93.3232	93.3145	99.7902	92.5936	92.6192	93.2079
AT9b_C4	90.8245	87.8774	87.4825	87.4911	87.5211	87.4799	87.3974	87.4873	87.4727	87.4287	87.4368	87.4785	88.6622	88.6637	88.6387	88.6411	88.6463	88.6466	91.097	99.8913	99.9697	93.9688	93.9794	93.9308	93.8862	99.0684	99.048	99.0542	99.0429	99.0955	99.6839	98.9939	98.9831	93.2033	92.982	92.995	99.9879	93.2022
AT9b_C5	90.8215	87.8125	87.6113	87.6309	87.5921	87.6695	87.5224	87.6095	87.532	87.5533	87.5795	87.6111	88.8319	88.8396	88.8239	88.845	88.8073	88.8398	91.3006	93.209	93.2168	93.0666	93.0458	93.5339	93.4005	93.3392	93.3432	93.3166	93.3222	93.277	93.3556	93.3636	93.3337	99.9896	92.5568	92.5988	93.1845	99.7952	93.2
Aus8_D1	87.9449	89.927	89.4521	89.4516	89.4649	89.4563	89.4647	89.4532	89.5657	89.4839	89.5253	89.5194	90.8065	90.7919	90.7809	90.8263	90.8286	90.8211	87.009	87.1848	87.162	87.0128	87.0153	87.1498	87.2541	87.1611	87.1952	87.1593	87.157	87.1535	87.1476	87.2124	87.1421	87.1367	87.1688	87.1598	87.1882	87.1402	87.25	87.1298
Aus8_D2	87.9411	89.8746	89.4203	89.3913	89.4387	89.39	89.4085	89.4081	89.5825	89.527	89.5572	89.5801	90.7772	90.7966	90.7843	90.7779	90.8142	90.8431	87.0489	87.1802	87.1782	86.9756	86.9769	87.16	87.3028	87.1721	87.1882	87.1632	87.1195	87.136	87.1745	87.2261	87.189	87.1808	87.1727	87.1645	87.198	87.1639	87.2435	87.1233	99.979
Aus8_D3	87.9229	89.8854	89.3969	89.36	89.3747	89.3561	89.4015	89.3893	89.5139	89.4533	89.5104	89.5139	90.7902	90.7344	90.7607	90.7626	90.8065	90.7676	86.9922	87.131	87.1428	86.9883	86.9737	87.1583	87.2831	87.1242	87.1069	87.1556	87.0684	87.1025	87.1515	87.1752	87.1579	87.1501	87.1792	87.1117	87.1457	87.1732	87.1805	87.1375	99.9784	99.9804
Aus8_D4	87.9363	89.9158	89.4594	89.4226	89.4774	89.4595	89.4858	89.4499	89.5906	89.5736	89.5675	89.5826	90.8154	90.8005	90.803	90.7777	90.7978	90.8398	87.0327	87.1604	87.1622	86.9938	87.0088	87.149	87.2224	87.1298	87.1219	87.1297	87.1222	87.1436	87.1651	87.1835	87.1463	87.1821	87.2216	87.1738	87.1937	87.1452	87.2388	87.1337	99.976	99.9759	99.9763
B13_B4	90.7168	87.7264	87.3434	87.3561	87.3432	87.3438	87.3866	87.3968	87.4547	87.3967	87.3974	87.3688	88.6833	88.678	88.6841	88.6921	88.6858	88.7256	91.1899	94.2239	94.2537	95.4987	95.5165	93.867	93.7098	94.1893	94.0935	94.1393	94.1403	94.23	94.222	94.1438	94.3206	93.0338	92.5553	92.5594	94.1927	93.0375	94.176	92.9991	87.0491	87.079	87.0319	87.07
B13B6	90.7308	87.7072	87.3259	87.3359	87.3355	87.3454	87.3412	87.3251	87.4106	87.4034	87.3606	87.3375	88.7061	88.7319	88.7484	88.7359	88.72	88.7491	91.1932	94.1933	94.1782	95.5048	95.5224	93.8271	93.7014	94.1809	94.1373	94.0925	94.1406	94.1914	94.1844	94.1277	94.2927	93.0306	92.564	92.5616	94.0865	93.0473	94.1002	93.0456	87.0166	87.0416	86.9807	87.0244	99.9642
B3_A4	90.8006	87.8973	87.4243	87.4273	87.4338	87.421	87.4509	87.4012	87.5378	87.4744	87.5341	87.5138	88.8915	88.9248	88.8735	88.9145	88.8774	88.9127	91.5296	93.0781	93.1581	93.1823	93.1246	93.729	93.7277	93.1148	93.08	93.1277	93.107	93.1228	93.128	93.1723	93.1631	93.5182	92.7471	92.7221	93.1293	93.6039	93.1002	93.491	87.2655	87.248	87.2603	87.2384	93.3077	93.2972
B3C5	90.9622	88.0189	87.5206	87.4793	87.5373	87.504	87.4988	87.5159	87.5836	87.5617	87.6252	87.5977	89.0074	88.9711	88.9674	89	88.954	88.9641	91.5741	93.2338	93.2461	93.2149	93.2324	93.5931	93.536	93.1341	93.1533	93.1407	93.1828	93.1321	93.1759	93.1376	93.0786	93.8986	92.6697	92.6482	93.2247	93.9352	93.1837	93.9018	87.2806	87.229	87.2753	87.265	93.2602	93.2625	95.3829
B3_D2	90.9176	88.0389	87.5584	87.5401	87.5652	87.5275	87.516	87.5374	87.6602	87.6	87.662	87.6669	88.9853	88.9486	88.9412	88.9687	88.9086	88.9407	91.6306	93.2035	93.227	93.2068	93.2386	93.615	93.5528	93.1158	93.1598	93.1574	93.145	93.1287	93.1601	93.1422	93.0863	93.877	92.6727	92.6559	93.1875	93.8757	93.1858	93.8645	87.254	87.2411	87.2633	87.2521	93.2798	93.2778	95.3929	99.9941
B3_D3	90.9687	88.0569	87.5728	87.5546	87.6062	87.5598	87.539	87.5851	87.6244	87.6172	87.6741	87.6353	89.0283	88.9993	88.9926	88.9982	88.9587	88.952	91.6085	93.2059	93.2308	93.202	93.2173	93.6382	93.5518	93.1314	93.1271	93.1526	93.1454	93.1254	93.1624	93.1559	93.0943	93.8866	92.672	92.6895	93.2172	93.8707	93.1829	93.8726	87.2476	87.2504	87.2841	87.3288	93.2946	93.2798	95.4186	99.9895	99.9875
B3_D7	90.8756	87.8268	87.4014	87.4095	87.3804	87.3766	87.4085	87.4306	87.5115	87.4929	87.5045	87.518	88.7576	88.7518	88.8028	88.782	88.7707	88.7983	91.3782	93.3502	93.3477	93.3178	93.2961	93.8072	93.6766	93.3561	93.3792	93.3552	93.3608	93.4106	93.3928	93.3739	93.3953	93.9532	92.7818	92.7728	93.3313	93.9539	93.2876	93.9425	87.0633	87.0694	87.0332	87.0932	93.2744	93.2648	94.1881	94.3136	94.3378
B4b_D2	90.8324	87.9492	87.4351	87.4203	87.445	87.4307	87.4533	87.4276	87.5238	87.5207	87.5412	87.4936	88.684	88.6992	88.7194	88.6855	88.6967	88.7039	91.0743	96.5086	96.5431	93.9158	93.8709	93.8557	93.9361	96.4862	96.5014	96.5337	96.5042	96.6074	96.5511	96.4884	96.6065	93.4174	92.8627	92.8552	96.5339	93.3951	96.5024	93.4102	87.2945	87.2965	87.274	87.2663	94.0413	94.0463	93.2779	93.2283	93.2827
B4C1	90.8365	87.8965	87.4049	87.3989	87.4157	87.4313	87.4209	87.4105	87.5508	87.5192	87.4971	87.5114	88.7381	88.7072	88.727	88.7008	88.7075	88.7054	91.083	96.3892	96.3972	93.7282	93.7216	93.8726	93.8742	96.3655	96.3774	96.432	96.3838	96.4516	96.4181	96.3806	96.4744	93.3066	92.8365	92.8502	96.3688	93.3026	96.3941	93.3273	87.2606	87.2739	87.2271	87.2262	94.043	94.0533	93.2461	93.3343	93.3309
B4_C2	90.8713	87.8686	87.4837	87.4492	87.5264	87.464	87.478	87.4465	87.4931	87.5138	87.508	87.5323	88.7315	88.7282	88.7388	88.7219	88.7567	88.7278	91.2694	97.0126	97.0198	94.0607	94.0224	93.9981	94.0632	97.0265	96.9774	97.0012	96.9608	97.0227	97.0547	96.9787	97.0169	93.4206	92.9948	92.9611	97.0463	93.4042	97.0107	93.4324	87.2834	87.2482	87.2583	87.2748	94.1728	94.1392	93.3274	93.2785	93.2905
B4C3	90.885	87.9	87.478	87.4713	87.5357	87.467	87.5132	87.4906	87.5676	87.5855	87.5578	87.5781	88.7609	88.7431	88.7472	88.7224	88.7495	88.7086	91.2735	97.0208	97.014	94.013	93.9949	93.9802	94.0685	96.9943	97.0094	96.983	96.9807	97.0473	97.0518	97.0024	96.985	93.371	92.9717	92.9734	97.0321	93.3857	97.026	93.4026	87.2432	87.2415	87.2123	87.2416	94.1759	94.1759	93.3076	93.3157	93.3313
B4C5	90.8155	87.9515	87.4156	87.3614	87.4589	87.3854	87.4351	87.4034	87.5238	87.5349	87.5033	87.4735	88.6536	88.6966	88.6895	88.6698	88.693	88.636	91.0707	96.4315	96.5028	93.8951	93.8848	93.9331	93.9318	96.4833	96.4739	96.4989	96.4496	96.5554	96.516	96.4982	96.5553	93.44	92.8755	92.8446	96.4881	93.3722	96.4782	93.4353	87.2455	87.2768	87.2388	87.2197	94.0799	94.0189	93.3042	93.2643	93.3042
B4D1	90.8227	87.9505	87.4275	87.4161	87.4434	87.3903	87.442	87.409	87.5215	87.5012	87.5314	87.5018	88.6508	88.6504	88.6924	88.638	88.6511	88.6158	91.1022	96.4753	96.5228	93.9347	93.9133	93.868	93.9831	96.4996	96.4883	96.5103	96.4664	96.6115	96.5539	96.5053	96.5851	93.4231	92.8718	92.8607	96.5172	93.3873	96.5018	93.4036	87.2404	87.2685	87.2433	87.2284	94.1093	94.071	93.328	93.29	93.3238
B4_D4	88.2684	88.1695	89.5344	89.4785	89.5569	89.5211	89.5204	89.527	89.6033	89.596	89.6328	89.5601	88.3613	88.3974	88.3707	88.354	88.3812	88.3597	87.1149	87.5267	87.5674	87.4787	87.488	87.582	87.4869	87.6358	87.6154	87.6013	87.6157	87.5676	87.6135	87.6292	87.62	87.4457	87.7404	87.7513	87.5351	87.4854	87.5686	87.3929	87.5803	87.6012	87.585	87.5434	87.4996	87.4962	87.455	87.5072	87.4895
B5C4	90.9933	87.9274	87.5696	87.5399	87.5746	87.5878	87.5826	87.561	87.6237	87.625	87.6531	87.6152	88.9283	88.9102	88.9192	88.9409	88.8992	88.9878	91.3274	94.568	94.5512	94.4228	94.4318	93.9024	93.7982	94.587	94.5634	94.5575	94.5568	94.6264	94.6052	94.582	94.6112	93.5548	92.8493	92.8895	94.5347	93.5307	94.5282	93.513	87.2323	87.21	87.2555	87.1585	94.5062	94.4944	93.3784	93.4205	93.463
B5D4	90.9696	87.9769	87.6681	87.6635	87.706	87.6945	87.6019	87.7138	87.6169	87.6663	87.6725	87.6765	88.8892	88.8873	88.911	88.8829	88.8576	88.941	91.4019	94.5992	94.5507	94.3526	94.3572	93.94	93.744	94.641	94.6192	94.6085	94.6092	94.5928	94.6072	94.6222	94.6458	93.6166	92.859	92.874	94.5638	93.5583	94.5378	93.626	87.2495	87.2451	87.2354	87.1907	94.4402	94.4227	93.3537	93.4646	93.4824
B6A1	90.9788	87.9311	87.5791	87.5548	87.5436	87.5561	87.5656	87.6046	87.5977	87.6203	87.652	87.6447	88.8568	88.8225	88.8271	88.8163	88.8309	88.8254	91.3908	94.6145	94.603	94.404	94.3932	93.9729	93.8289	94.5946	94.5736	94.5846	94.5515	94.6382	94.6329	94.5917	94.6581	93.6425	92.8685	92.8493	94.5643	93.5375	94.5474	93.6124	87.2529	87.2977	87.2623	87.2541	94.4107	94.4334	93.4567	93.5138	93.5435
B7_D4	90.5611	87.6876	87.3518	87.3403	87.3117	87.3591	87.3923	87.3672	87.5117	87.4774	87.4554	87.5263	88.574	88.5825	88.6042	88.6423	88.6243	88.6294	91.2346	94.0556	94.1503	95.5164	95.4919	93.711	93.7094	94.119	94.1133	94.0972	94.0684	94.1802	94.154	94.1088	94.1282	93.0292	92.6811	92.6691	94.0918	93.0054	94.0601	92.9779	87.0285	87.0573	86.9999	87.0461	98.6844	98.6299	93.345	93.2333	93.2453
B9_D4	90.9389	87.9271	87.6545	87.6443	87.6558	87.6534	87.5379	87.6343	87.6262	87.6241	87.6209	87.5878	88.9208	88.9017	88.9392	88.9312	88.8992	88.8906	91.341	94.6473	94.7054	94.1924	94.1932	94.0272	93.8042	94.6914	94.6415	94.6506	94.6065	94.6125	94.6683	94.6309	94.7123	93.4901	93.0384	93.0709	94.667	93.4612	94.6554	93.4279	87.2333	87.3054	87.2726	87.2475	94.3073	94.3265	93.4127	93.373	93.3669
BR0_C5	90.9919	87.9863	87.7508	87.7189	87.7578	87.7379	87.6766	87.7424	87.7228	87.7397	87.7323	87.7161	88.9424	88.9281	88.9198	88.8947	88.9476	88.9508	91.4761	94.1151	94.1651	93.9478	93.973	93.8049	93.8112	94.1518	94.143	94.203	94.1968	94.1372	94.2491	94.194	94.1576	93.5816	92.9454	92.9435	94.1096	93.5017	94.1016	93.5857	87.3303	87.3618	87.3181	87.3362	94.056	94.0456	93.5181	93.4133	93.4484
BROC3	91.2111	88.0782	87.5933	87.5574	87.5443	87.5661	87.5892	87.5501	87.6623	87.6191	87.6097	87.6026	89.2057	89.1987	89.1835	89.2264	89.1816	89.219	91.2586	92.0111	92.0491	91.9435	91.9114	92.267	92.4138	92.0081	92.0243	92.0167	92.02	92.0444	92.0852	92.0255	92.0938	92.2407	92.3933	92.3461	91.9756	92.3131	91.9959	92.2192	87.4123	87.3973	87.4056	87.4106	92.0071	91.9883	92.5844	92.5593	92.5162
C2C3	90.6371	87.8292	87.4948	87.4762	87.4795	87.4454	87.4063	87.4594	87.4682	87.4691	87.4911	87.4727	88.8911	88.8692	88.8876	88.9056	88.9351	88.8758	94.0613	91.4262	91.4711	91.5122	91.536	91.777	91.7789	91.4463	91.4576	91.4457	91.3994	91.4501	91.5226	91.4817	91.4382	91.3501	91.3091	91.3554	91.4604	91.3922	91.4485	91.3002	87.1157	87.151	87.1535	87.1206	91.5807	91.5175	91.8337	91.8704	91.8805
C2C6	90.6139	87.8217	87.4928	87.4821	87.4923	87.4196	87.3711	87.4963	87.4887	87.4532	87.5146	87.4974	88.9211	88.9346	88.9165	88.9275	88.928	88.9405	94.1029	91.4632	91.4742	91.533	91.5388	91.7941	91.7792	91.4752	91.4343	91.4721	91.4603	91.4632	91.5713	91.4806	91.4451	91.3841	91.3391	91.3828	91.478	91.4264	91.4643	91.3451	87.1082	87.1437	87.1407	87.1534	91.5564	91.5224	91.8846	91.8826	91.8995
C2D2	90.5952	87.8129	87.5086	87.4446	87.4525	87.4185	87.3539	87.4494	87.4041	87.435	87.4669	87.4112	88.8767	88.8961	88.8934	88.8786	88.8939	88.8676	94.1336	91.37	91.439	91.4966	91.4806	91.8016	91.7518	91.4325	91.4102	91.4132	91.4193	91.4439	91.5251	91.4716	91.4448	91.3552	91.3068	91.3495	91.4252	91.4117	91.4157	91.3662	87.1222	87.1646	87.1457	87.0918	91.556	91.5688	91.8846	91.8247	91.8349
CZ3B2	88.0265	88.166	89.4387	89.4325	89.4666	89.4199	89.424	89.483	89.5407	89.5124	89.4809	89.4954	88.3566	88.3939	88.3649	88.3861	88.3976	88.3937	86.9727	87.3464	87.3532	87.2808	87.3173	87.3878	87.3013	87.3853	87.3866	87.3519	87.3669	87.4378	87.3908	87.3843	87.3634	87.3288	87.4441	87.5118	87.3919	87.3619	87.3521	87.3137	87.6492	87.6315	87.6254	87.6537	87.3193	87.3195	87.4236	87.3608	87.4043
CZ3B4	88.0183	88.1697	89.5248	89.5376	89.5401	89.5089	89.4527	89.5434	89.5153	89.509	89.4602	89.5036	88.2863	88.3105	88.297	88.3119	88.3483	88.3022	87.0585	87.4842	87.4985	87.2999	87.3398	87.6706	87.2761	87.4698	87.4714	87.4359	87.4471	87.4668	87.4797	87.4878	87.3758	87.4601	87.5252	87.5642	87.4831	87.491	87.4722	87.3926	87.6369	87.6692	87.6111	87.6471	87.3444	87.306	87.3009	87.3508	87.3654
D2_18a_B4	90.8702	87.9074	87.5086	87.5123	87.5366	87.5332	87.567	87.5375	87.5689	87.611	87.6532	87.6297	88.8421	88.8136	88.8281	88.84	88.8056	88.8166	91.4955	94.1853	94.1887	94.8804	94.8666	93.9588	93.898	94.2191	94.1683	94.217	94.2272	94.2736	94.227	94.2689	94.2473	93.3598	92.7929	92.7542	94.1703	93.3575	94.1869	93.3234	87.1426	87.1581	87.1494	87.1418	95.8414	95.8021	93.6534	93.5513	93.5342
D2_18a_D3	90.9298	87.9493	87.5093	87.5403	87.5635	87.5469	87.466	87.5588	87.5945	87.6164	87.6043	87.617	88.9545	88.9898	88.957	88.9586	88.9406	88.9663	91.5484	93.792	93.8445	94.1523	94.1739	93.7306	93.6871	93.8941	93.8667	93.8851	93.8613	93.7716	93.9653	93.8901	93.9661	93.6921	92.7016	92.7356	93.8174	93.8084	93.7941	93.6996	87.1468	87.1317	87.13	87.1178	94.6703	94.608	93.6774	93.7106	93.696
D2B6	90.5998	87.8292	87.496	87.4952	87.496	87.4448	87.3743	87.468	87.4663	87.4631	87.4657	87.4853	88.8971	88.9103	88.9192	88.8679	88.9238	88.9413	94.0717	91.4624	91.4974	91.5732	91.5525	91.7709	91.7563	91.4656	91.4359	91.4533	91.4598	91.5186	91.5714	91.4887	91.4803	91.4127	91.3216	91.3833	91.47	91.4538	91.4575	91.3807	87.1287	87.1406	87.1069	87.1066	91.5745	91.5531	91.9415	91.8699	91.9027
D3_18a_C4	90.8436	87.8516	87.4409	87.4597	87.4682	87.462	87.5253	87.4718	87.4498	87.464	87.4479	87.4379	88.6904	88.6666	88.6819	88.6998	88.7301	88.7524	91.2911	94.2654	94.2355	94.6533	94.6415	93.7517	93.7367	94.2855	94.2367	94.2052	94.2258	94.2966	94.2562	94.2393	94.2677	93.1731	92.8364	92.8269	94.2236	93.1254	94.2053	93.1583	87.1582	87.1916	87.1774	87.1618	95.0481	95.0344	93.3015	93.3691	93.3993
D3_18_C1	90.8092	87.8611	87.4977	87.4885	87.5047	87.4679	87.4152	87.5155	87.4979	87.4493	87.5073	87.4784	88.6513	88.6683	88.6723	88.6553	88.6876	88.7052	91.2004	98.8514	98.8908	93.8889	93.8651	93.9371	93.9645	98.7167	98.7634	98.7664	98.7149	98.9672	98.8515	98.6845	98.9501	93.1835	92.8307	92.8386	98.8252	93.2302	98.8525	93.192	87.2091	87.2317	87.1782	87.1544	94.04	94.1009	93.0592	93.1484	93.1222
D3_18_C2	90.8149	87.8369	87.3972	87.3949	87.4335	87.3904	87.3983	87.4137	87.4806	87.4833	87.5207	87.4987	88.6728	88.6998	88.7258	88.7167	88.7284	88.6796	91.1718	98.9065	98.9213	94.0521	94.0825	93.9634	93.9651	98.8587	98.8825	98.8674	98.8717	98.9715	98.927	98.8127	98.9983	93.3392	93.0021	92.9898	98.8625	93.321	98.8875	93.3634	87.1284	87.1516	87.1174	87.1051	94.2658	94.2173	93.166	93.1582	93.1994
D3_18_C4	90.8629	87.8804	87.5899	87.5593	87.5754	87.5549	87.5872	87.5105	87.6455	87.6386	87.6547	87.6748	88.7888	88.8198	88.8395	88.8229	88.831	88.8269	91.2648	93.8757	93.9722	93.5446	93.5755	93.9864	93.9368	93.9819	93.9929	93.9601	93.9337	94.0327	93.993	93.9543	94.1015	93.9006	93.0913	93.0657	93.8565	93.8869	93.8642	93.9063	87.1395	87.1529	87.0963	87.1222	93.5394	93.5475	93.6971	93.8294	93.8315
D3_18cC1	90.8117	87.8419	87.4604	87.4564	87.4376	87.4217	87.3739	87.4754	87.4972	87.449	87.5201	87.4675	88.6703	88.6633	88.6768	88.6531	88.6588	88.7005	91.2809	98.8277	98.8514	93.9379	93.9272	93.9426	93.948	98.7245	98.7241	98.7398	98.7103	98.9479	98.8765	98.674	98.9259	93.1886	92.878	92.8872	98.8309	93.2292	98.8139	93.2044	87.1828	87.2003	87.1154	87.1813	94.089	94.1405	93.0392	93.1381	93.1139
F10_A1	91.2124	88.0986	87.6282	87.6065	87.6161	87.6036	87.621	87.6057	87.6792	87.6551	87.6727	87.6046	88.9504	88.957	88.9249	88.9278	88.9133	88.9436	91.0947	91.9959	92.0497	91.8954	91.8707	92.144	92.203	91.9895	91.9763	91.9603	91.9858	91.9619	92.0121	91.9623	91.9906	92.0985	93.0767	93.056	91.9757	92.1773	91.9787	92.0719	87.4117	87.4035	87.3776	87.4284	91.8372	91.8405	92.145	92.2106	92.2012
F10_A2	90.8388	87.9171	87.4698	87.4739	87.5147	87.4623	87.4101	87.4723	87.4523	87.4526	87.5017	87.4975	88.6377	88.6343	88.5708	88.6289	88.6358	88.6151	91.1255	99.9722	99.9734	93.9947	94.0131	93.949	93.9076	99.0614	99.045	99.0387	99.0116	99.1145	99.6715	99.0112	98.9603	93.2511	92.9832	92.9749	99.8937	93.2164	99.8879	93.2368	87.1799	87.1899	87.1427	87.1726	94.2014	94.1866	93.1254	93.2315	93.184
F10_B2	91.1965	88.1181	87.6156	87.6332	87.609	87.6114	87.626	87.5967	87.6396	87.6209	87.6235	87.6041	88.9628	88.9387	88.977	88.9514	88.9733	88.9746	91.0743	91.9602	92.0169	91.8903	91.8369	92.1682	92.1914	91.9477	91.9565	91.9206	91.9294	91.9531	92.0016	91.941	92.0065	92.0837	93.0885	93.1029	91.9155	92.1552	91.9465	92.0737	87.4288	87.3774	87.3912	87.4482	91.8285	91.8448	92.1417	92.1771	92.1677
F10_B4	91.1475	88.1395	87.6451	87.6376	87.6603	87.6194	87.6652	87.6451	87.6437	87.6342	87.6604	87.6091	88.9909	89.0081	88.9955	89.0217	88.9901	89.0076	91.0894	91.9846	92.027	91.8669	91.8761	92.1586	92.1854	91.9191	91.9253	91.9099	91.9419	91.934	91.9691	91.9029	92.0045	92.1275	93.0581	93.0549	91.9298	92.1498	91.9609	92.1023	87.4285	87.4148	87.3865	87.467	91.8188	91.8063	92.1239	92.2079	92.1966
F10B5	91.1637	88.1341	87.6281	87.6035	87.6637	87.6196	87.6387	87.6334	87.6376	87.6498	87.6438	87.6087	88.9789	88.9681	88.9897	88.9768	88.9847	88.975	91.0902	91.9622	91.9509	91.8777	91.8518	92.1639	92.1604	91.9354	91.9229	91.8985	91.9287	91.9626	92.0055	91.8941	91.9902	92.0832	93.1092	93.086	91.9326	92.1767	91.9138	92.0494	87.4177	87.4113	87.4019	87.4178	91.8478	91.8456	92.0993	92.194	92.1676
F10_B6	91.1303	88.1081	87.6378	87.6242	87.6532	87.6183	87.6316	87.643	87.6688	87.6343	87.6519	87.6189	89.0124	89.0187	88.9925	89.0181	88.9977	89.0267	91.0901	91.9662	92.0354	91.8993	91.853	92.1619	92.1671	91.9192	91.9191	91.9401	91.9294	91.9588	91.9731	91.947	92.0268	92.1372	93.0724	93.0513	91.9337	92.172	91.9017	92.0916	87.4475	87.4367	87.428	87.4633	91.8105	91.8253	92.1477	92.2008	92.1634
F10_C6	91.1584	88.1397	87.6006	87.5995	87.64	87.6037	87.6238	87.6131	87.6025	87.6034	87.6315	87.5795	88.9762	88.9681	88.9157	88.9706	88.9541	88.972	91.0773	91.9589	92.0145	91.8779	91.848	92.1491	92.199	91.951	91.9724	91.8947	91.9458	91.9235	91.9827	91.9188	92.0081	92.0625	93.0822	93.0818	91.914	92.1593	91.9244	92.0594	87.4207	87.4055	87.3629	87.431	91.8059	91.8465	92.1241	92.1697	92.1642
F10_D1	91.215	88.1129	87.6378	87.6517	87.6403	87.6368	87.6707	87.6506	87.5895	87.5771	87.5897	87.5848	89.0384	89.0298	89.0467	89.0178	88.9969	89.028	91.128	91.9891	92.0024	91.9048	91.8861	92.1747	92.2011	91.986	91.9375	91.9359	91.9446	91.9588	92.0187	91.973	92.0361	92.1625	93.0994	93.1073	91.9718	92.2196	91.952	92.1541	87.5122	87.4315	87.4574	87.5051	91.8115	91.7948	92.1174	92.1838	92.1671
F4D5	90.8888	87.902	87.4085	87.3615	87.3849	87.3478	87.2738	87.3413	87.3226	87.3022	87.2783	87.2855	88.7423	88.7542	88.752	88.7422	88.7338	88.7534	90.936	91.761	91.7892	91.7159	91.6646	91.8976	91.9254	91.7652	91.7696	91.7862	91.7322	91.8171	91.8178	91.7611	91.8597	91.7502	93.207	93.2407	91.7406	91.7554	91.7794	91.7568	87.1283	87.1514	87.1681	87.1234	91.6027	91.531	91.8292	91.8076	91.8216
F6_B3	90.94	87.8281	87.4845	87.4254	87.4099	87.3841	87.3455	87.418	87.4126	87.3771	87.4311	87.3562	88.68	88.6968	88.6805	88.6761	88.6334	88.637	91.0481	92.7482	92.8228	92.5469	92.5345	92.8599	92.8271	92.7515	92.7147	92.7008	92.714	92.7183	92.7848	92.6912	92.8327	92.6604	95.2032	95.1687	92.7708	92.6691	92.7551	92.6132	87.1654	87.1814	87.1623	87.1435	92.4492	92.4517	92.5734	92.6347	92.6694
F6_B4	90.9312	87.8384	87.5083	87.442	87.4803	87.415	87.3881	87.4445	87.398	87.3834	87.4217	87.3761	88.731	88.7356	88.6839	88.725	88.6662	88.7461	91.0847	92.8444	92.841	92.5468	92.5289	92.8885	92.8004	92.7619	92.7522	92.7631	92.7537	92.7603	92.8326	92.7246	92.8254	92.6741	95.2701	95.2159	92.8149	92.7325	92.818	92.7061	87.2235	87.169	87.1963	87.1834	92.4458	92.4401	92.6093	92.6422	92.6802
F6_B5	90.9611	87.8069	87.4771	87.4035	87.4225	87.3838	87.3566	87.4405	87.42	87.3742	87.4073	87.3803	88.6924	88.7129	88.6742	88.6624	88.6691	88.6743	91.0839	92.8197	92.822	92.5591	92.5209	92.8971	92.8379	92.7868	92.7845	92.7717	92.7341	92.7776	92.8715	92.7683	92.8548	92.69	95.2448	95.2109	92.7794	92.7292	92.8172	92.6548	87.15	87.1662	87.1541	87.1523	92.4613	92.4642	92.6008	92.6178	92.6344
F6_B6	90.9602	87.8625	87.5358	87.5016	87.4786	87.4276	87.4236	87.4783	87.434	87.3922	87.4403	87.3958	88.7606	88.7734	88.7391	88.7427	88.7109	88.7601	91.0387	92.8684	92.8333	92.5245	92.4934	92.9408	92.83	92.8165	92.7818	92.7811	92.7765	92.7903	92.8229	92.7576	92.8537	92.6837	95.2236	95.2027	92.829	92.701	92.8208	92.6403	87.1651	87.115	87.1618	87.1588	92.4508	92.4693	92.6063	92.6187	92.6343
F6_C1	90.9363	87.8442	87.4786	87.4305	87.4464	87.39	87.3698	87.4237	87.4374	87.3914	87.4118	87.3789	88.72	88.75	88.6805	88.762	88.6914	88.7259	91.057	92.8441	92.8127	92.5359	92.4729	92.8769	92.8203	92.7767	92.7765	92.7627	92.7708	92.7459	92.8978	92.7465	92.8336	92.6668	95.2267	95.1802	92.7962	92.7055	92.8352	92.6536	87.1605	87.1461	87.1939	87.1552	92.4264	92.4208	92.5926	92.6112	92.6508
F6_C2	90.9205	87.7956	87.4695	87.4213	87.4274	87.4043	87.3489	87.4441	87.4026	87.3582	87.3932	87.3472	88.7694	88.7591	88.7307	88.7402	88.7095	88.7232	91.0374	92.8436	92.8433	92.5089	92.4918	92.8833	92.8086	92.7691	92.7442	92.7528	92.7364	92.8041	92.8626	92.7271	92.8089	92.6713	95.2529	95.1745	92.8383	92.6846	92.8386	92.6687	87.1949	87.152	87.1929	87.2105	92.4512	92.4552	92.598	92.6633	92.6682
F8_A4	90.9589	87.6723	87.405	87.4059	87.3914	87.3822	87.2667	87.3784	87.2837	87.3404	87.3241	87.3249	88.6609	88.6682	88.6475	88.6431	88.6454	88.6737	91.0659	92.5885	92.6	92.3199	92.266	92.591	92.6902	92.5851	92.6171	92.5697	92.5731	92.5528	92.7163	92.6003	92.5459	92.7031	95.0525	95.004	92.5917	92.57	92.6109	92.665	87.0345	87.0388	87.0428	87.0339	92.2935	92.2253	92.4431	92.4417	92.4758
F8_C1	90.9487	87.6797	87.3566	87.3589	87.3537	87.3602	87.2879	87.3793	87.2795	87.3336	87.3212	87.3206	88.6727	88.6671	88.6391	88.6209	88.626	88.6742	91.0967	92.5787	92.5953	92.2758	92.2894	92.6392	92.6734	92.5537	92.5827	92.5671	92.592	92.5289	92.7073	92.5926	92.5405	92.6581	94.9663	94.9612	92.5808	92.575	92.5826	92.6477	87.0672	87.0648	87.0445	87.0888	92.2663	92.2215	92.4833	92.5144	92.5139
F8_C2	90.9699	87.7784	87.4508	87.43	87.4164	87.3983	87.3592	87.4063	87.4072	87.3741	87.4107	87.4001	88.7639	88.8123	88.7517	88.7798	88.7686	88.7774	91.0456	92.8124	92.8269	92.5323	92.5388	92.8837	92.8298	92.8217	92.7757	92.8112	92.8217	92.7568	92.8385	92.817	92.8369	92.6983	95.2539	95.2449	92.8155	92.7057	92.8103	92.6682	87.1505	87.1223	87.1788	87.198	92.4657	92.4612	92.6411	92.584	92.5976
F8C3	90.9475	87.6787	87.3788	87.3819	87.3525	87.3585	87.2727	87.3754	87.2685	87.3329	87.3315	87.3278	88.6903	88.6703	88.6553	88.6548	88.657	88.6682	91.0831	92.6316	92.635	92.3327	92.3302	92.6158	92.697	92.6133	92.623	92.6014	92.6079	92.5643	92.7321	92.5994	92.5793	92.6803	95.0354	95.0157	92.6407	92.5908	92.6143	92.6617	87.0487	87.0781	87.0424	87.0702	92.2503	92.2244	92.484	92.5131	92.5135
F8_C4	90.9571	87.8382	87.4338	87.4167	87.379	87.3646	87.3475	87.3645	87.4241	87.353	87.3827	87.3615	88.7822	88.7916	88.758	88.7924	88.7633	88.7598	91.0064	92.7903	92.814	92.5156	92.4991	92.875	92.8511	92.7894	92.8103	92.7542	92.7965	92.7828	92.8457	92.8136	92.845	92.7014	95.2787	95.2747	92.7905	92.7316	92.7885	92.6994	87.1155	87.112	87.1324	87.1517	92.4942	92.4617	92.6371	92.5663	92.6286
F8_C5	90.9447	87.6437	87.4027	87.401	87.3872	87.3673	87.2815	87.3722	87.3164	87.3502	87.3458	87.3496	88.6663	88.6412	88.641	88.6134	88.6305	88.6475	91.0509	92.6021	92.615	92.3379	92.3254	92.6456	92.706	92.6002	92.6089	92.6145	92.6068	92.5361	92.7248	92.6436	92.5449	92.7123	94.9924	94.9725	92.6356	92.5877	92.6162	92.6813	87.0293	87.0652	87.0689	87.0697	92.2474	92.1726	92.4548	92.4444	92.4394
F8_D1	90.945	87.6767	87.4125	87.3834	87.3942	87.3784	87.3307	87.411	87.2817	87.3378	87.3444	87.3256	88.64	88.6728	88.631	88.6548	88.6325	88.6524	91.0362	92.6033	92.5789	92.302	92.2716	92.6357	92.6403	92.5707	92.5468	92.5536	92.5725	92.5578	92.6856	92.5866	92.5368	92.6936	94.9801	94.9486	92.6001	92.5725	92.5977	92.6553	87.0405	87.0602	87.0453	87.0832	92.1852	92.1222	92.4625	92.4549	92.4515
F8_D2	90.9571	87.6479	87.3683	87.3666	87.3636	87.3638	87.2602	87.3875	87.2532	87.2882	87.2829	87.3011	88.668	88.6512	88.6282	88.6211	88.6335	88.6357	91.0256	92.5898	92.5983	92.3009	92.309	92.6408	92.6702	92.5739	92.5751	92.5846	92.5892	92.5417	92.7291	92.6093	92.5333	92.6634	94.9874	94.9684	92.5725	92.5702	92.6151	92.6447	87.0189	87.0166	87.0298	87.0365	92.2279	92.1699	92.4702	92.4474	92.4654
F8D3	90.9202	87.6682	87.3665	87.3435	87.3577	87.3469	87.2776	87.3688	87.2825	87.3204	87.3141	87.3094	88.6397	88.6487	88.5989	88.61	88.6339	88.6585	91.0165	92.5846	92.5872	92.3156	92.2994	92.606	92.6865	92.5831	92.5756	92.5563	92.5701	92.5622	92.6926	92.6064	92.5515	92.6806	94.9691	94.9702	92.6105	92.5649	92.5913	92.6243	87.0512	87.061	87.0289	87.0753	92.2498	92.1769	92.4732	92.4762	92.4549
K1_B1	90.8714	87.9219	87.5592	87.6047	87.6198	87.5955	87.5038	87.6046	87.6056	87.5733	87.5764	87.5647	88.6426	88.6283	88.6028	88.6126	88.623	88.6354	91.4351	94.3187	94.3528	93.7026	93.735	94.2613	94.1793	94.3501	94.3556	94.3504	94.3721	94.3711	94.3443	94.3494	94.4193	93.6443	93.2971	93.358	94.3039	93.6456	94.2616	93.6006	87.1189	87.1125	87.1588	87.1925	93.9956	93.8835	93.6873	93.5028	93.5402
K1B6	90.9016	87.908	87.6056	87.6342	87.6168	87.6132	87.5524	87.6221	87.6119	87.5708	87.5878	87.5946	88.632	88.6164	88.5937	88.6214	88.6301	88.6413	91.416	94.2875	94.3178	93.7354	93.7025	94.2479	94.2048	94.3617	94.3464	94.3378	94.3276	94.326	94.3142	94.3094	94.3716	93.5637	93.2819	93.3353	94.2669	93.6096	94.2745	93.5556	87.0972	87.0661	87.1443	87.1378	93.9459	93.8546	93.6524	93.5296	93.5657
K4_B3	91.3375	88.2684	87.8089	87.7773	87.7939	87.8199	87.8105	87.8066	87.8446	87.8911	87.8392	87.8429	89.2069	89.1768	89.1667	89.1861	89.1924	89.1608	91.9759	92.1388	92.2322	92.1819	92.1828	92.5466	92.5682	92.1115	92.1372	92.178	92.1455	92.1438	92.2176	92.1795	92.2173	92.1103	92.4135	92.447	92.1714	92.1031	92.1698	92.0889	87.5979	87.5718	87.5928	87.5486	92.0893	92.1107	92.566	92.5334	92.5047
K4_C2	91.0685	88.0071	87.4845	87.4657	87.4995	87.4567	87.4836	87.4629	87.5956	87.5789	87.5902	87.5845	88.8467	88.8419	88.8657	88.8706	88.8997	88.8655	91.6476	92.0409	91.8307	91.8762	91.8482	92.2598	92.2723	91.7852	91.7669	91.8107	91.7614	91.8425	91.8065	91.8272	91.8646	91.7781	92.1998	92.1467	91.9078	91.8169	91.8933	91.7995	87.2744	87.2984	87.2926	87.2653	91.8552	91.8997	92.1366	92.2636	92.2218
K5_D4	90.8726	87.8748	87.5149	87.4905	87.4773	87.4903	87.5331	87.5277	87.5669	87.5891	87.5833	87.584	88.859	88.9044	88.8604	88.8766	88.8328	88.8723	91.4432	93.5771	93.5913	93.4323	93.4129	93.9797	93.8743	93.5889	93.5845	93.6002	93.6355	93.6333	93.6447	93.5988	93.6335	94.1579	92.9064	92.9426	93.5851	94.1519	93.559	94.1544	87.1373	87.1912	87.1653	87.1758	93.496	93.4261	94.1671	94.135	94.1301
LAD1D1	91.1104	88.0351	87.7247	87.7323	87.74	87.7183	87.7695	87.72	87.7606	87.7548	87.7817	87.7738	88.9369	88.9294	88.9454	88.9088	88.9287	88.9538	91.4302	93.3422	93.3282	93.1118	93.0994	93.6245	93.6775	93.2403	93.2735	93.2655	93.2501	93.274	93.3774	93.2788	93.3361	93.3901	92.7455	92.7547	93.3641	93.4244	93.322	93.4109	87.3595	87.3559	87.3652	87.3481	93.1203	93.0739	93.6963	93.6389	93.6412
LAD1_D3	91.0417	88.0548	87.6425	87.6588	87.6547	87.6523	87.6773	87.655	87.7643	87.8027	87.793	87.7955	88.7999	88.8337	88.857	88.8274	88.8346	88.8898	91.4531	93.2654	93.2876	92.9689	93.0123	93.5603	93.5953	93.2796	93.272	93.2875	93.2475	93.3221	93.339	93.2628	93.3571	93.3261	92.7049	92.6836	93.2484	93.3851	93.2379	93.3281	87.3088	87.3106	87.296	87.3304	93.0382	93.0595	93.5406	93.6196	93.6123
LAD1_D5	91.0751	88.0869	87.6879	87.7139	87.7188	87.7045	87.739	87.7049	87.737	87.7583	87.7814	87.7352	88.9067	88.9435	88.9292	88.8909	88.8965	88.946	91.4421	93.3624	93.3668	93.1362	93.146	93.6601	93.6675	93.253	93.2761	93.2576	93.2212	93.2867	93.3235	93.2658	93.36	93.4056	92.7742	92.8154	93.3612	93.4146	93.3227	93.409	87.3708	87.3756	87.3541	87.3013	93.1327	93.1012	93.6744	93.6444	93.6637
M2_A5	90.9193	87.9152	87.4281	87.4357	87.4167	87.4208	87.4344	87.458	87.4491	87.4661	87.4429	87.4413	88.8494	88.8001	88.8165	88.8106	88.8263	88.8153	91.1813	95.3167	95.3264	93.4039	93.3991	93.4848	93.5746	95.2877	95.3036	95.3173	95.3086	95.2962	95.3665	95.265	95.2961	93.1696	93.3014	93.2952	95.3333	93.1381	95.3331	93.143	87.2429	87.2623	87.2394	87.2374	93.4863	93.4413	92.9687	92.9929	92.9923
M2_B4	90.8996	87.9046	87.4142	87.407	87.4284	87.434	87.444	87.4208	87.4165	87.4419	87.4125	87.4539	88.8947	88.8284	88.9136	88.8924	88.8627	88.8157	91.1891	95.3276	95.3301	93.4109	93.4226	93.4779	93.545	95.3048	95.3046	95.3007	95.2949	95.2713	95.3798	95.3018	95.2796	93.1199	93.3158	93.2858	95.3431	93.1111	95.3713	93.1115	87.2802	87.2929	87.2499	87.3109	93.4602	93.4523	93.0007	93.022	93.0255
M2_B5	90.8845	87.9271	87.456	87.4603	87.4471	87.4374	87.4646	87.4629	87.4378	87.4592	87.4386	87.475	88.8698	88.8365	88.8443	88.8671	88.8488	88.8086	91.1452	95.3479	95.3321	93.4052	93.4182	93.5199	93.5519	95.3029	95.3212	95.324	95.3113	95.2666	95.3521	95.2771	95.2783	93.1044	93.3042	93.2427	95.3405	93.116	95.3373	93.0965	87.2725	87.2581	87.2253	87.2569	93.4825	93.4599	92.969	92.9667	93.0171
M2_C2	90.8437	87.9279	87.4263	87.4157	87.4149	87.4118	87.4401	87.4295	87.4261	87.4378	87.431	87.4246	88.8974	88.8689	88.8682	88.8791	88.8571	88.8882	91.1944	95.32	95.327	93.4004	93.4117	93.4734	93.5713	95.2789	95.2887	95.3054	95.283	95.2512	95.3367	95.2587	95.2551	93.1289	93.2953	93.2538	95.3073	93.1092	95.2976	93.1193	87.2382	87.2021	87.2123	87.2047	93.5392	93.4461	92.9768	93.0244	93.033
M2_C4	90.891	87.9272	87.4114	87.4253	87.4232	87.4042	87.4234	87.4141	87.4209	87.4447	87.4491	87.4605	88.8494	88.828	88.8292	88.8383	88.8413	88.7841	91.164	95.3322	95.3559	93.3909	93.4175	93.4677	93.5458	95.2989	95.2931	95.3328	95.3273	95.2527	95.3639	95.2787	95.2848	93.1021	93.3291	93.285	95.3287	93.103	95.3304	93.1149	87.2392	87.2476	87.2282	87.2494	93.4891	93.4187	93.0134	93.0048	93.0081
M2_C5	90.9086	87.9215	87.4197	87.3589	87.4037	87.3771	87.397	87.4124	87.3927	87.404	87.4071	87.4408	88.8933	88.8313	88.8347	88.8683	88.842	88.8446	91.1227	95.3475	95.3499	93.3774	93.3671	93.5127	93.5244	95.2856	95.3048	95.3217	95.3155	95.2973	95.3795	95.249	95.2853	93.1597	93.313	93.2613	95.3455	93.1532	95.3379	93.1441	87.2498	87.2249	87.2132	87.2357	93.5002	93.4534	92.9562	93.0082	93.0377
M2_C6	90.8268	87.9312	87.3893	87.3772	87.3967	87.3549	87.3888	87.3744	87.4288	87.4186	87.4094	87.4549	88.8642	88.8116	88.8642	88.866	88.8843	88.8563	91.187	95.3307	95.3439	93.3932	93.3816	93.5115	93.5611	95.2666	95.2587	95.3111	95.2943	95.2563	95.3657	95.2675	95.2673	93.1165	93.2882	93.2477	95.3274	93.1308	95.3264	93.1232	87.2221	87.2279	87.2299	87.2329	93.4553	93.4054	93.0241	92.9378	93.0122
M2_D1	90.8924	87.9081	87.4321	87.3973	87.4389	87.395	87.433	87.4102	87.4154	87.4473	87.435	87.4831	88.8628	88.8496	88.8898	88.8694	88.8441	88.8375	91.1561	95.3316	95.331	93.4023	93.404	93.5018	93.5869	95.3349	95.2859	95.3261	95.2966	95.2784	95.4192	95.2796	95.267	93.1434	93.3205	93.2716	95.3405	93.0924	95.3237	93.1367	87.2434	87.2525	87.2099	87.2442	93.5005	93.4441	92.9888	93.0161	93.0043
M2_D2	90.8595	87.9136	87.376	87.3797	87.4398	87.4068	87.4057	87.4176	87.3919	87.4068	87.397	87.4193	88.8444	88.8321	88.8524	88.8487	88.8338	88.8532	91.1562	95.299	95.3112	93.3397	93.3631	93.4972	93.5758	95.2844	95.2729	95.2776	95.2734	95.222	95.3266	95.2658	95.233	93.1157	93.3157	93.2925	95.3036	93.109	95.3131	93.1214	87.2344	87.2539	87.2218	87.2437	93.4752	93.3979	92.9433	92.9962	92.9852
M2_D4	90.8683	87.9423	87.436	87.4173	87.41	87.4211	87.4485	87.4608	87.4348	87.4331	87.4443	87.4395	88.884	88.8457	88.8388	88.8686	88.8682	88.8449	91.1537	95.3286	95.3144	93.4038	93.4108	93.4768	93.5959	95.2973	95.3105	95.3117	95.3107	95.258	95.3496	95.289	95.2584	93.1646	93.2694	93.2734	95.3179	93.1249	95.2841	93.1165	87.2289	87.2127	87.2156	87.2022	93.4774	93.4315	93.0166	92.9692	92.9753
M2_D5	90.8572	87.9185	87.4333	87.4105	87.4251	87.415	87.438	87.4011	87.4012	87.4531	87.4239	87.4361	88.8788	88.8481	88.8535	88.8697	88.8581	88.8349	91.1332	95.3555	95.377	93.3942	93.405	93.4817	93.5575	95.3158	95.3225	95.3143	95.2924	95.2853	95.3837	95.2866	95.2816	93.1116	93.3391	93.3151	95.359	93.087	95.3412	93.106	87.2779	87.2468	87.2296	87.2778	93.4805	93.449	92.972	93.0473	93.0094
MON1_C1	90.9263	88.0258	87.4893	87.5073	87.4762	87.5002	87.5282	87.4639	87.5316	87.5979	87.5537	87.5696	88.9442	88.9698	88.9522	88.9496	88.9301	88.9661	91.6236	92.9939	93.0136	92.976	92.9489	93.4969	93.4575	92.9815	92.9957	92.9535	92.9357	93.0243	92.9954	93.033	92.9919	93.7236	92.5949	92.5816	92.9453	93.7155	92.9661	93.6954	87.2512	87.2858	87.2561	87.268	93.0607	93.0353	95.1689	96.3689	96.3135
MON1_C5	90.9292	88.0343	87.4933	87.4622	87.4963	87.4932	87.4654	87.47	87.6093	87.5887	87.5856	87.5765	88.9886	88.9806	89.0252	89.0078	88.9893	88.9697	91.5733	92.9783	93.0136	93.0082	93.005	93.4715	93.4129	93.0065	93.028	93.0333	92.9957	93.0257	93.0432	93.024	93.0161	93.8354	92.6175	92.5861	92.9424	93.8043	92.9996	93.7876	87.243	87.2576	87.2458	87.2762	93.0609	93.0321	95.2934	96.4059	96.4329
MON2_D5	90.9317	87.9228	87.5646	87.511	87.5649	87.5705	87.5443	87.5386	87.5744	87.5766	87.5798	87.5769	89.0251	89.015	89.0054	89.0146	89.0216	89.0474	91.4856	93.0126	93.0516	92.9449	92.957	93.4434	93.427	92.9888	92.9823	92.9615	92.9745	93.0119	93.0578	93.0268	93.0134	93.7282	92.5272	92.5052	92.9351	93.6892	92.9611	93.7319	87.268	87.244	87.2804	87.3171	93.0079	92.9684	95.1724	96.3182	96.3491
MON2_D6	90.8063	87.8886	87.4207	87.4032	87.4399	87.4273	87.451	87.4271	87.4964	87.5079	87.5145	87.4849	88.6223	88.6189	88.6302	88.6088	88.6134	88.6522	91.1727	99.0226	99.0074	94.0664	94.0792	93.9468	93.9784	98.9402	98.954	98.9318	98.9268	99.0532	99.0419	98.9212	98.9448	93.3112	92.9168	92.9437	99.0197	93.2952	99.0179	93.3059	87.1836	87.1712	87.144	87.1686	94.1396	94.1302	93.1716	93.2259	93.2205
MOSTC5	91.4553	88.1755	87.8915	87.9038	87.9121	87.8903	87.8256	87.9199	87.8097	87.7977	87.7953	87.7738	89.1237	89.1311	89.1572	89.1633	89.1582	89.1645	91.9305	91.9674	92.0668	91.9961	92.0565	92.4608	92.4202	92.015	92.0378	92.0354	92.0456	91.9783	92.0752	92.0871	92.0348	92.0847	92.4582	92.4838	91.9553	92.1455	91.9708	92.048	87.5648	87.5659	87.5361	87.5158	91.9514	91.9489	92.5139	92.4994	92.481
N3A4	91.783	88.3416	88.0488	88.0564	88.0615	88.0371	87.9627	88.0555	87.9149	87.9437	87.9019	87.9698	89.1193	89.1152	89.0925	89.0954	89.1059	89.0899	90.6796	91.2831	91.3207	91.2946	91.256	91.5071	91.3587	91.2975	91.2916	91.296	91.2153	91.3032	91.2824	91.2965	91.2847	91.1309	92.1791	92.1898	91.3309	91.1977	91.3146	91.1603	87.6484	87.6733	87.6864	87.6758	91.1009	91.0813	91.352	91.4471	91.4256
N9_A1	90.4037	88.6377	89.397	89.4047	89.3655	89.366	89.3508	89.3644	89.4474	89.4621	89.4219	89.411	88.8302	88.8155	88.7894	88.8028	88.8419	88.8042	90.1492	91.8025	91.8664	91.5389	91.5506	92.1425	92.2011	91.8163	91.831	91.8501	91.7847	91.8055	91.8377	91.8246	91.8137	91.851	91.3422	91.3679	91.8118	91.9165	91.8114	91.8291	87.7417	87.8301	87.7748	87.7737	91.582	91.6048	91.9642	92.0731	92.1179
N9_A2	90.3891	88.685	89.3907	89.4285	89.4224	89.3584	89.4128	89.3974	89.5056	89.5107	89.5029	89.5112	88.873	88.8934	88.9023	88.8909	88.9077	88.8946	90.1889	91.9555	91.9702	91.6677	91.7353	92.284	92.2657	91.9072	91.8766	91.8889	91.8674	91.8912	91.9472	91.9021	91.8818	92.0622	91.421	91.4314	91.9244	92.0512	91.8949	92.0285	87.7656	87.7751	87.7622	87.7944	91.7009	91.7041	92.0752	92.1403	92.1012
N9_A3	90.3887	88.6206	89.3824	89.3796	89.4298	89.3524	89.3866	89.3329	89.4945	89.5236	89.5101	89.5011	88.895	88.909	88.8848	88.8994	88.9142	88.9232	90.1942	91.9014	91.9326	91.6784	91.7307	92.2447	92.2453	91.8763	91.8838	91.8585	91.8334	91.8578	91.9123	91.8941	91.8431	92.007	91.3768	91.4085	91.8954	92.0267	91.8849	92.0119	87.8372	87.8436	87.8251	87.8319	91.6554	91.7085	92.0552	92.1731	92.1296
N9_A4	90.3884	88.6357	89.4208	89.441	89.4701	89.419	89.443	89.3975	89.4998	89.521	89.5005	89.4883	88.9056	88.9389	88.8802	88.9145	88.9081	88.9217	90.1881	91.8949	91.9757	91.7112	91.7482	92.2602	92.2279	91.8862	91.8967	91.883	91.8492	91.897	91.9376	91.9328	91.8973	91.9905	91.3592	91.3746	91.8991	91.9777	91.8974	91.9905	87.8171	87.8001	87.8173	87.8453	91.6719	91.7107	92.0361	92.1263	92.0971
N9_B1	90.3831	88.6375	89.3852	89.4288	89.428	89.3668	89.3911	89.3708	89.5123	89.5283	89.5043	89.4853	88.8929	88.9042	88.917	88.8936	88.9399	88.9175	90.1424	91.8768	91.9545	91.6626	91.6891	92.265	92.2437	91.8739	91.8488	91.8536	91.8684	91.8897	91.8961	91.885	91.8496	92.0367	91.4171	91.387	91.876	92.0292	91.8999	92.002	87.7548	87.7793	87.7426	87.7883	91.6907	91.7321	92.0381	92.1188	92.101
N9_B2	90.4237	88.6134	89.4008	89.4103	89.4409	89.3941	89.433	89.3927	89.4821	89.5286	89.5164	89.4956	88.8803	88.9251	88.8892	88.9188	88.9428	88.938	90.1629	91.9047	91.945	91.6539	91.6953	92.2423	92.2612	91.8744	91.8911	91.8619	91.8744	91.9039	91.9498	91.8963	91.8745	92.074	91.3712	91.4267	91.9343	92.0795	91.9004	92.0212	87.8157	87.8062	87.7693	87.8094	91.6429	91.6915	92.0279	92.1535	92.1355
N9_B4	91.272	88.022	87.8459	87.8566	87.8789	87.8185	87.7485	87.8103	87.8099	87.8052	87.8021	87.8152	88.8638	88.8603	88.8312	88.8401	88.8403	88.8712	91.3638	94.1405	94.1301	93.5785	93.5587	93.8379	93.8591	93.9982	93.9572	93.9648	93.9785	94.0592	94.0613	93.9778	94.1702	93.6284	93.3998	93.4128	94.1097	93.6068	94.0938	93.5744	87.2736	87.3406	87.3026	87.3161	93.6367	93.6692	93.4918	93.4929	93.5059
Pol10_C6	90.9373	87.9068	87.5766	87.5435	87.6047	87.5639	87.5752	87.5686	87.5814	87.5672	87.5718	87.6032	88.8683	88.8962	88.8837	88.8561	88.8602	88.9136	91.2352	93.8891	93.9385	93.7062	93.7252	94.0205	93.8255	93.9897	94.0019	93.9981	93.9493	93.9639	93.9197	94.0292	94.1636	93.8615	92.9964	92.9441	93.9076	93.968	93.8692	93.834	87.2054	87.2578	87.1713	87.2187	93.7136	93.7326	93.6792	93.8269	93.8439
Pol10D4	90.7533	87.8118	87.5625	87.5625	87.5501	87.5636	87.6053	87.5485	87.6704	87.6869	87.6853	87.6694	88.7488	88.7363	88.7651	88.7817	88.752	88.7037	91.3963	93.8908	93.9194	93.5649	93.5802	97.6893	95.6878	93.9195	93.9193	93.9392	93.9171	93.9014	93.9314	93.9055	93.9297	93.3451	92.8781	92.8915	93.8502	93.4916	93.8594	93.3955	87.1501	87.1973	87.1966	87.1904	93.6478	93.6618	93.6572	93.6197	93.6406
Pol10_D6	90.6958	87.7898	87.3709	87.3512	87.3006	87.3556	87.3781	87.3789	87.4803	87.4444	87.4253	87.4854	88.5656	88.5656	88.5428	88.5782	88.5681	88.6001	91.1022	98.8847	98.9615	93.9558	93.9818	93.8698	93.902	98.8856	98.9076	98.8794	98.8815	99.0534	99.0119	98.8747	98.9276	93.2621	92.8829	92.9238	98.8904	93.1928	98.876	93.2486	87.1324	87.0761	87.0922	87.1195	94.06	94.0386	93.0456	93.1661	93.1906
Pol11C1	90.9145	87.8253	87.5236	87.5323	87.5015	87.4857	87.5008	87.5704	87.5121	87.4707	87.4772	87.4842	88.8308	88.8435	88.8411	88.8345	88.859	88.827	91.3867	93.0088	93.0706	92.9313	92.9555	93.6218	93.5083	93.0795	93.0797	93.0519	93.0824	93.0803	93.1453	93.0686	93.1184	94.3162	92.8063	92.8428	93.0144	94.1974	92.9831	94.2888	87.1366	87.1974	87.1329	87.1598	92.829	92.8587	93.8609	94.0581	94.0267
Pol11C2	90.8222	87.8701	87.4386	87.4306	87.4309	87.409	87.4685	87.4312	87.5155	87.4761	87.5545	87.5366	88.8089	88.7599	88.776	88.7831	88.7218	88.7745	91.3667	93.4127	93.3787	93.3089	93.3287	93.8467	93.7735	93.3714	93.3193	93.3493	93.3267	93.326	93.3887	93.3412	93.387	94.0713	92.7674	92.7717	93.356	94.0479	93.4145	94.0638	87.124	87.1552	87.1545	87.1726	93.3556	93.2808	94.1751	94.1961	94.1834
Pol11C3	90.9999	88.2711	87.9175	87.9416	87.9448	87.9273	87.9741	87.9611	87.9941	87.9535	87.9933	87.9642	89.1297	89.1825	89.1521	89.1452	89.1647	89.1758	91.7029	92.5349	92.5674	92.7413	92.7411	93.0042	92.9621	92.5704	92.574	92.5894	92.5666	92.4821	92.5567	92.6164	92.5455	92.8865	92.2396	92.2364	92.5534	92.8704	92.5604	92.9271	87.5802	87.5701	87.6019	87.6065	92.5706	92.589	93.2379	93.1878	93.2061
Pol12A4	90.8424	87.8253	87.4897	87.4899	87.4692	87.4875	87.547	87.4983	87.5786	87.5983	87.5726	87.6428	88.8106	88.8227	88.8079	88.8199	88.85	88.7739	91.1513	93.6745	93.6958	93.4459	93.4227	93.8083	93.7109	93.6321	93.6218	93.649	93.6168	93.6995	93.6972	93.6357	93.7702	93.9936	92.7988	92.8374	93.6611	94.0393	93.684	93.9982	87.1353	87.092	87.1167	87.0764	93.3699	93.3582	93.5607	93.6591	93.6726
Pol12A5	90.756	87.6531	87.3575	87.3659	87.3858	87.4304	87.3454	87.3538	87.4589	87.3931	87.3861	87.4089	88.6765	88.6754	88.6896	88.6843	88.6739	88.6876	91.2787	92.9958	93.0853	92.9299	92.9568	93.5319	93.4497	93.0221	93.0365	92.9998	93.028	93.0729	93.0494	93.0177	93.0676	93.8258	92.832	92.8287	92.9914	93.8101	92.9912	93.8086	87.0363	87.093	87.0616	87.0902	92.8696	92.8358	93.7959	93.7362	93.714
Pol12A6	90.6742	87.7152	87.3858	87.3651	87.372	87.3908	87.3703	87.3848	87.4493	87.4124	87.3848	87.4044	88.7452	88.7344	88.7075	88.7481	88.717	88.77	91.2252	93.0849	93.0792	92.9696	92.9716	93.5426	93.4474	93.0781	93.0402	93.0726	93.0618	93.0903	93.1519	93.0386	93.1059	93.8455	92.8435	92.8364	93.0448	93.8413	93.0633	93.8436	87.034	87.0508	87.0591	87.0809	92.9814	92.9907	93.7455	93.7093	93.6827
Pol12B3	90.6999	87.681	87.35	87.3225	87.3133	87.3547	87.3602	87.3386	87.3861	87.3687	87.378	87.3535	88.7767	88.7776	88.7186	88.7674	88.7275	88.7599	91.208	93.0923	93.107	92.9668	93.0054	93.5653	93.4195	93.098	93.0502	93.1	93.082	93.0919	93.1228	93.0769	93.1137	93.8903	92.8095	92.8254	93.0585	93.8777	93.0634	93.924	87.0224	87.0623	87.0159	87.0326	92.9939	92.9558	93.782	93.7021	93.7106
Pol12B4	90.4856	87.6825	87.2725	87.3001	87.2946	87.2898	87.3025	87.3005	87.3816	87.4039	87.4113	87.4065	88.5142	88.5159	88.5194	88.531	88.5396	88.4944	91.1941	92.9647	92.9274	92.9498	93.0035	93.7091	93.5516	92.9685	92.9666	92.9476	92.9575	92.9206	92.9563	92.9714	92.9702	93.3854	92.5613	92.5583	92.9136	93.4569	92.8932	93.4395	86.9638	86.9435	86.9659	86.9573	92.8589	92.8015	93.8376	93.6425	93.6511
Pol12B5	90.7593	87.7621	87.5391	87.538	87.5189	87.5203	87.5034	87.5265	87.5935	87.5752	87.575	87.5873	88.7385	88.729	88.7466	88.7223	88.7569	88.7717	91.2782	93.9721	93.966	93.7919	93.7281	94.756	94.3073	93.9522	93.9243	93.9863	93.9491	93.9093	93.9475	93.9281	93.9551	93.6929	92.9119	92.9357	93.9274	93.7345	93.9282	93.6974	87.1485	87.1755	87.1603	87.1282	93.7048	93.6895	93.8052	93.6406	93.6543
Pol14C2	90.9507	87.8568	87.5412	87.5505	87.5633	87.5633	87.5173	87.5476	87.6051	87.6263	87.6324	87.6134	88.8452	88.8344	88.8356	88.8406	88.8216	88.8501	91.3558	93.3282	93.3424	93.0819	93.0656	93.7273	93.6177	93.276	93.2995	93.2837	93.2591	93.2491	93.3412	93.2631	93.2595	94.0433	93.0669	93.0795	93.3333	94.0306	93.3237	94.064	87.1547	87.1814	87.1862	87.1766	93.0653	93.1092	93.7782	93.8031	93.8102
Pol14C4	90.7389	87.8037	87.4473	87.4376	87.4515	87.4645	87.4706	87.4726	87.5874	87.5856	87.5991	87.6012	88.7112	88.721	88.7173	88.7259	88.7388	88.7497	91.279	92.987	93.0664	92.8479	92.8937	93.4923	93.413	92.9592	92.981	92.9586	92.94	92.9513	93.0203	93.0005	92.9955	94.3369	92.7375	92.7238	92.984	94.3107	93.0353	94.3337	87.1868	87.1699	87.2076	87.1705	92.8388	92.8148	93.6727	93.834	93.8377
Pol14C6	90.7721	87.7704	87.4528	87.4522	87.4905	87.4895	87.4696	87.4783	87.5706	87.555	87.5699	87.5569	88.6777	88.7006	88.713	88.691	88.6785	88.7367	91.2896	92.9771	93.0193	92.8017	92.8573	93.4543	93.39	92.9557	93.002	92.9723	92.9505	92.9368	92.9886	92.9769	93.0149	94.3203	92.7022	92.7278	92.9716	94.2991	92.9843	94.3056	87.1635	87.1442	87.1697	87.1344	92.7824	92.7799	93.6396	93.8401	93.8496
Pol14D4	90.9399	87.8727	87.5386	87.5018	87.5259	87.5236	87.4816	87.5237	87.5813	87.6343	87.6315	87.6327	88.8163	88.8	88.8172	88.8117	88.8224	88.7983	91.3711	93.361	93.3887	93.0824	93.0518	93.7047	93.6374	93.2828	93.3183	93.29	93.2835	93.2797	93.3473	93.2595	93.3104	94.054	93.0451	93.0456	93.3803	94.0531	93.3485	94.0321	87.1838	87.2007	87.186	87.1989	93.0697	93.0723	93.7716	93.8144	93.8109
Pol14D5	90.9268	87.8753	87.5554	87.5316	87.5439	87.5623	87.507	87.5398	87.6089	87.632	87.659	87.6494	88.8298	88.8264	88.7958	88.8072	88.8161	88.7987	91.3574	93.3975	93.4314	93.0703	93.0163	93.6969	93.6366	93.268	93.2858	93.279	93.2801	93.2905	93.3808	93.2493	93.3065	94.0513	93.0346	93.0251	93.3965	94.071	93.3552	94.0799	87.1895	87.2208	87.2092	87.1992	93.0732	93.1248	93.7684	93.8331	93.818
Pol14D6	90.9056	87.8921	87.5439	87.4763	87.5104	87.5256	87.4966	87.5225	87.5502	87.6076	87.5752	87.6014	88.8076	88.8145	88.8112	88.8386	88.827	88.8127	91.3401	93.3527	93.3948	93.0632	93.0474	93.6831	93.6162	93.2758	93.2993	93.2987	93.2804	93.273	93.3864	93.246	93.3119	94.0419	93.0387	93.0305	93.3865	94.0497	93.3401	94.0152	87.1247	87.1913	87.1583	87.1829	93.0366	93.0804	93.7797	93.789	93.8179
POL17_C1	90.7998	87.8225	87.3751	87.411	87.4159	87.3957	87.4197	87.4167	87.5649	87.5454	87.5997	87.5874	88.686	88.6761	88.6838	88.6759	88.7144	88.6937	91.4749	93.4842	93.4917	93.357	93.3329	94.0251	93.8307	93.491	93.4706	93.4813	93.4648	93.4894	93.4948	93.4573	93.4864	93.9344	92.8092	92.811	93.4883	94.0443	93.4763	93.9216	87.1524	87.1855	87.1782	87.1766	93.4129	93.3635	94.031	94.0816	94.0999
Pol17C2	90.8288	87.8265	87.4318	87.4358	87.4368	87.428	87.442	87.4603	87.578	87.5409	87.546	87.5877	88.7347	88.7202	88.7401	88.7508	88.7355	88.7188	91.4181	93.5231	93.5142	93.3497	93.3451	94.0017	93.8838	93.4949	93.5357	93.538	93.5367	93.5318	93.5352	93.4976	93.5408	93.9157	92.8165	92.8321	93.4971	94.0338	93.5114	93.9097	87.1189	87.1775	87.1512	87.1531	93.4346	93.3466	94.0338	94.098	94.0833
Pol17C6	90.8503	87.8266	87.4293	87.413	87.4203	87.4172	87.4154	87.4159	87.5097	87.4967	87.5395	87.5631	88.7382	88.7317	88.6992	88.7354	88.7157	88.6953	91.4358	93.4958	93.49	93.3838	93.3853	93.9787	93.8499	93.5123	93.5194	93.5106	93.4715	93.5159	93.4981	93.4632	93.5105	93.9265	92.8043	92.8131	93.5229	94.0113	93.4954	93.8905	87.1765	87.1776	87.1546	87.1577	93.3904	93.3712	94.0395	94.0797	94.0978
Pol1B3	90.9448	87.856	87.5603	87.5666	87.5146	87.5239	87.4898	87.5595	87.506	87.5147	87.4986	87.5372	88.8227	88.8687	88.8152	88.8143	88.818	88.8244	91.3662	92.979	93.0491	92.9773	92.9795	93.6099	93.4932	93.1037	93.0795	93.0742	93.0878	93.0649	93.1357	93.0987	93.1554	94.2933	92.8342	92.8583	93.0265	94.2095	92.9742	94.2666	87.1032	87.1712	87.0995	87.1296	92.8058	92.8522	93.8714	94.0776	94.0758
POL1_C1	90.9636	87.8142	87.5619	87.5627	87.5353	87.5437	87.4712	87.5222	87.5184	87.4905	87.4936	87.5029	88.7815	88.8183	88.793	88.7802	88.8225	88.8434	91.3978	93.0321	93.047	92.9825	93.013	93.6394	93.497	93.1462	93.1121	93.0887	93.0887	93.1077	93.1429	93.1061	93.1458	94.3213	92.8363	92.8473	93.0029	94.2272	92.9694	94.2456	87.0724	87.1131	87.0011	87.0786	92.838	92.8824	93.8861	94.0632	94.0477
Pol1C5	90.9467	87.8428	87.5657	87.5478	87.5523	87.591	87.4598	87.5703	87.5596	87.5216	87.567	87.5118	88.8505	88.9177	88.885	88.8697	88.8581	88.8803	91.3547	92.9882	93.0508	93.0095	93.0541	93.6313	93.4914	93.1201	93.1416	93.115	93.1134	93.1345	93.1326	93.1324	93.1292	94.34	92.8371	92.8598	93.0002	94.2704	92.9614	94.3484	87.093	87.1294	87.0561	87.0919	92.866	92.923	93.896	94.0531	94.0495
POL7_A1	91.5001	88.2399	87.7669	87.7632	87.7995	87.7536	87.7367	87.7625	87.7371	87.7558	87.7932	87.7602	89.2523	89.2579	89.2564	89.2484	89.2085	89.3029	91.8852	92.117	92.1587	92.0403	92.0944	92.5371	92.4709	92.0459	92.1236	92.1036	92.1317	92.1826	92.1482	92.1535	92.1534	92.1784	92.3691	92.4718	92.0993	92.1443	92.067	92.1767	87.5745	87.5955	87.55	87.5447	92.0503	92.0183	92.6897	92.5465	92.5286
POL7_B1	90.8584	87.9137	87.3852	87.4033	87.39	87.4031	87.4188	87.4032	87.4491	87.4417	87.4261	87.4589	88.8101	88.8466	88.8238	88.8311	88.7952	88.8221	91.4723	93.3861	93.4331	93.2849	93.3301	93.8142	93.7798	93.4004	93.3939	93.3831	93.3979	93.4264	93.4817	93.4388	93.456	94.0853	92.8872	92.8506	93.345	94.0781	93.3957	94.1297	87.1827	87.1964	87.1667	87.2063	93.2933	93.3678	94.2366	94.3259	94.3154
POL7_B2	90.8344	87.9158	87.3775	87.3944	87.3835	87.4048	87.3737	87.3556	87.5068	87.4715	87.4781	87.4916	88.8152	88.8636	88.8098	88.8361	88.8163	88.8341	91.4242	93.3925	93.4497	93.3345	93.3451	93.817	93.8192	93.4655	93.4052	93.4284	93.4604	93.4575	93.4903	93.489	93.4758	94.1284	92.8825	92.8261	93.3709	94.1268	93.3816	94.1502	87.2238	87.176	87.1877	87.22	93.3112	93.3689	94.2487	94.3285	94.3296
Pol8_C1	90.8228	87.7793	87.4619	87.4871	87.4723	87.5031	87.5057	87.5119	87.5754	87.5708	87.543	87.5874	88.8152	88.8362	88.791	88.8026	88.8509	88.8105	91.1894	93.7047	93.6835	93.4233	93.4095	93.8009	93.6925	93.6376	93.6137	93.613	93.6338	93.6881	93.6882	93.6082	93.7411	93.9647	92.8006	92.8372	93.6857	94.0251	93.6795	93.9609	87.1866	87.0891	87.0968	87.0875	93.3344	93.3216	93.5734	93.6189	93.6359
Pol8_C2	90.8349	87.768	87.4901	87.5145	87.494	87.5135	87.524	87.4973	87.5691	87.5836	87.545	87.6298	88.784	88.8173	88.7902	88.7935	88.8183	88.7792	91.2129	93.68	93.7133	93.4354	93.4335	93.8054	93.7413	93.6356	93.6262	93.6474	93.645	93.7293	93.7061	93.6252	93.7804	93.9695	92.8222	92.8175	93.6918	94.0023	93.6894	93.9284	87.1076	87.0758	87.0671	87.0978	93.3507	93.379	93.5717	93.6336	93.6609
Pol8_C6	90.8394	87.7753	87.4947	87.4951	87.482	87.5249	87.5391	87.5104	87.5449	87.5749	87.5486	87.6186	88.7534	88.7918	88.742	88.7862	88.7955	88.7354	91.1792	93.6848	93.7025	93.4131	93.3982	93.7882	93.6674	93.6314	93.6171	93.6309	93.6176	93.6832	93.7056	93.5926	93.735	93.96	92.7735	92.8318	93.6749	94.0343	93.6625	93.9824	87.1383	87.1019	87.1228	87.088	93.3262	93.327	93.5532	93.6334	93.6423
Pol8_D1	90.8285	87.7823	87.4864	87.4942	87.474	87.5021	87.5224	87.5146	87.5581	87.5777	87.5472	87.6055	88.7947	88.7881	88.7781	88.7791	88.8187	88.7828	91.1848	93.6684	93.6898	93.4292	93.4214	93.8074	93.6895	93.6347	93.6395	93.6274	93.6308	93.6698	93.6857	93.6214	93.7432	94.0114	92.8465	92.8504	93.6652	94.0547	93.6508	94.0229	87.1676	87.0946	87.1203	87.0638	93.3835	93.3551	93.5454	93.6446	93.6505
Pol8_D6	90.8005	87.7838	87.475	87.4661	87.4713	87.5142	87.5009	87.5198	87.5565	87.5946	87.5611	87.5872	88.7873	88.8091	88.7705	88.7793	88.8149	88.8026	91.1637	93.6714	93.7019	93.4401	93.4461	93.825	93.7007	93.6506	93.6441	93.6171	93.5995	93.6901	93.6949	93.6497	93.7462	93.9901	92.8161	92.8418	93.6438	94.0224	93.6485	93.9744	87.1449	87.1132	87.0756	87.0588	93.3569	93.3183	93.5752	93.6494	93.6591
S11D4	88.186	88.1526	89.5935	89.6119	89.5907	89.5779	89.6021	89.5987	89.6574	89.6308	89.6574	89.6467	88.44	88.4403	88.4553	88.4429	88.4409	88.4315	87.2431	87.582	87.6161	87.6043	87.604	88.0024	87.7431	87.6483	87.6715	87.6368	87.6195	87.6278	87.5583	87.6519	87.6453	87.6683	87.7663	87.7716	87.6095	87.7108	87.6294	87.6749	87.5972	87.6316	87.6087	87.6452	87.5938	87.7014	87.6661	87.6416	87.6493
S13_B4	90.9584	88.0437	87.6581	87.6298	87.6472	87.6372	87.673	87.689	87.7059	87.6701	87.6996	87.6453	88.903	88.8924	88.9395	88.911	88.9215	88.9272	91.3817	92.7815	92.8197	92.8989	92.8962	93.3936	93.1704	92.8226	92.7904	92.7847	92.7739	92.795	92.7615	92.8074	92.8165	93.0807	92.3038	92.3104	92.7126	93.1257	92.7673	93.0679	87.3309	87.3519	87.344	87.2976	92.7616	92.7429	93.5964	93.5577	93.5581
S13_C3	90.6546	87.774	87.3057	87.2509	87.2506	87.2602	87.2757	87.2816	87.4122	87.3879	87.4211	87.3905	88.6902	88.7026	88.6857	88.676	88.679	88.7193	91.2842	94.0798	94.0504	99.9651	99.971	93.6681	93.5414	93.9762	94.0099	94.0186	93.9757	94.0701	94.0461	94.0137	94.0055	93.0334	92.5611	92.5443	94.0338	93.1014	94.0295	93.0419	87.0122	86.9622	86.958	86.9598	95.5192	95.4943	93.1712	93.1961	93.1614
S13C4	90.892	88.0437	87.7844	87.7755	87.7605	87.7535	87.6712	87.769	87.6599	87.6551	87.7168	87.6291	88.9	88.8968	88.9138	88.894	88.878	88.9068	91.4973	92.877	92.8965	93.0345	93.0126	93.3874	93.0776	92.8134	92.8209	92.8233	92.8018	92.8108	92.8268	92.7955	92.8686	93.1236	92.3939	92.3958	92.8049	93.1799	92.8355	93.1517	87.3422	87.3809	87.3353	87.3195	92.8411	92.8474	93.7133	93.5915	93.6175
S13_C5	90.8634	87.88	87.5197	87.5509	87.5298	87.5492	87.5476	87.5454	87.5893	87.5952	87.5971	87.6342	88.8981	88.9573	88.92	88.9022	88.8986	88.9307	91.6489	93.3604	93.3382	93.5682	93.592	94.0456	93.8534	93.2988	93.2383	93.3038	93.2906	93.3748	93.3008	93.2912	93.3087	93.5698	92.8484	92.8779	93.3431	93.5138	93.3266	93.528	87.2381	87.2247	87.2184	87.2539	93.5208	93.5006	94.0937	93.9348	93.9107
S13_D1	90.6666	87.7322	87.2871	87.2049	87.2406	87.232	87.2628	87.2752	87.3513	87.392	87.4099	87.3643	88.6689	88.6704	88.6911	88.6498	88.6649	88.7144	91.2192	94.0157	94.0208	99.9618	99.9644	93.6549	93.5531	94.0004	93.9916	94.0014	93.9917	94.0351	94.0323	94.0351	94.0396	92.9953	92.5768	92.5439	93.9921	93.1142	94.0159	93.0663	86.9837	86.9553	86.965	86.9629	95.5129	95.4848	93.1636	93.2071	93.2119
S1D4	88.1934	88.1513	89.5803	89.5632	89.5665	89.5267	89.5448	89.5814	89.6711	89.6026	89.6771	89.6911	88.4671	88.4875	88.4603	88.4839	88.4599	88.437	87.2101	87.5828	87.617	87.5744	87.5522	87.9957	87.746	87.6567	87.6182	87.6094	87.6037	87.6602	87.5568	87.6761	87.684	87.616	87.7601	87.7671	87.6146	87.7077	87.6461	87.6256	87.591	87.6736	87.6338	87.6649	87.6321	87.6474	87.6592	87.6697	87.6274
S28C3	91.3858	88.219	87.7729	87.7484	87.8142	87.7944	87.7549	87.7534	87.7961	87.7918	87.7626	87.741	89.1448	89.1217	89.128	89.1143	89.0989	89.1594	91.9012	91.9733	91.9756	92.0182	92.0426	92.4639	92.4734	91.8942	91.9028	91.8942	91.8843	91.9954	91.9482	91.8606	92.0033	92.06	92.5208	92.5141	91.92	92.068	91.923	92.0979	87.4995	87.5234	87.4663	87.4939	92.0552	92.026	92.6149	92.4664	92.5098
S36a_B3	88.0892	88.1104	89.5157	89.5016	89.4939	89.5553	89.5142	89.5252	89.5856	89.5489	89.5269	89.5427	88.4146	88.3968	88.3796	88.3669	88.3549	88.3772	87.147	87.5801	87.5835	87.5102	87.4933	88.0132	87.7005	87.7053	87.6847	87.6574	87.6549	87.589	87.6294	87.7051	87.6398	87.6588	87.7118	87.706	87.548	87.6494	87.5632	87.6429	87.5427	87.5508	87.5408	87.5959	87.5675	87.5895	87.6265	87.6035	87.6459
S36a_D1	88.1733	88.0972	89.5713	89.5545	89.5807	89.585	89.5677	89.5882	89.6327	89.6148	89.5677	89.5939	88.3994	88.4081	88.4196	88.4268	88.425	88.4012	87.1563	87.5372	87.5944	87.4533	87.4741	88.0122	87.733	87.6339	87.6349	87.6151	87.6309	87.5974	87.6001	87.6178	87.6582	87.6549	87.7014	87.6826	87.5345	87.6719	87.5383	87.6353	87.541	87.5548	87.5874	87.5885	87.5389	87.5842	87.6445	87.604	87.661
S36a_D3	88.1518	88.1303	89.5499	89.5435	89.5499	89.5634	89.5792	89.5645	89.6375	89.5931	89.5542	89.6043	88.4161	88.4063	88.3958	88.4052	88.4139	88.4092	87.1692	87.5734	87.5808	87.5165	87.5451	88.0275	87.7206	87.6569	87.6734	87.6476	87.6507	87.6294	87.5991	87.6547	87.6349	87.6319	87.7251	87.7101	87.524	87.6266	87.5563	87.6257	87.5487	87.5625	87.563	87.5766	87.5916	87.6284	87.6379	87.6037	87.6375
S36b_A2	88.1481	88.0713	89.592	89.5684	89.5412	89.5786	89.5697	89.5929	89.6444	89.6008	89.5788	89.6001	88.4135	88.4135	88.4387	88.4418	88.4501	88.4208	87.1743	87.5381	87.5532	87.4734	87.4739	87.9602	87.7014	87.657	87.6318	87.5996	87.6243	87.6226	87.5864	87.6599	87.6378	87.6203	87.7035	87.6984	87.5265	87.6671	87.5346	87.6302	87.5289	87.5239	87.5415	87.5944	87.5759	87.5917	87.6036	87.5797	87.6329
S36b_A3	88.1556	88.1194	89.5635	89.512	89.5331	89.549	89.5328	89.5443	89.6288	89.5668	89.5694	89.5829	88.4179	88.438	88.4465	88.412	88.4186	88.4503	87.1978	87.5475	87.5466	87.5264	87.5157	88.0633	87.7464	87.676	87.6076	87.6429	87.6293	87.6099	87.5934	87.6164	87.6528	87.6375	87.6825	87.6766	87.5434	87.658	87.5188	87.6343	87.5708	87.5887	87.593	87.5981	87.5928	87.6267	87.6449	87.6277	87.6605
S36b_A4	90.8373	87.8501	87.5113	87.5286	87.5677	87.5188	87.5167	87.5114	87.536	87.553	87.5562	87.5611	88.7047	88.7166	88.7456	88.7483	88.7173	88.7851	91.2115	94.0112	94.0497	93.7353	93.7909	94.2715	94.0693	94.0129	94.0031	94.0081	94.0066	94.0653	94.057	94.0226	94.1017	93.5677	92.951	93.001	94.0064	93.5898	93.9847	93.5676	87.1305	87.1614	87.1559	87.1422	93.6964	93.6824	93.5487	93.5188	93.5496
S36b_B5	88.1923	88.1078	89.5423	89.5498	89.5458	89.5622	89.5687	89.557	89.6111	89.5814	89.5472	89.5546	88.3867	88.4256	88.3916	88.3857	88.409	88.4083	87.1524	87.5634	87.5564	87.4302	87.4271	88.0257	87.7001	87.6639	87.6684	87.6644	87.6647	87.6002	87.5939	87.6442	87.6258	87.6115	87.6993	87.7007	87.5475	87.6369	87.5733	87.6113	87.5238	87.5524	87.5487	87.5804	87.5416	87.577	87.6501	87.5881	87.6537
S36bC1	88.1584	88.0855	89.5667	89.5626	89.5792	89.5956	89.5667	89.5855	89.6251	89.61	89.5529	89.591	88.3923	88.4125	88.4044	88.3715	88.3895	88.3906	87.193	87.5627	87.5884	87.5102	87.5032	88.0488	87.7101	87.6496	87.6411	87.6395	87.6398	87.6434	87.5986	87.6825	87.6457	87.6386	87.6852	87.6822	87.5229	87.6427	87.5548	87.6333	87.5491	87.5486	87.5536	87.5836	87.5755	87.5957	87.6556	87.6117	87.6571
SVA1_A1	93.5961	88.6981	88.2039	88.1372	88.1405	88.1267	88.1506	88.1597	88.1696	88.1736	88.1421	88.1839	89.4299	89.4157	89.4154	89.4268	89.4164	89.4458	90.7409	90.9492	91.0165	91.0688	91.0612	91.2338	91.121	91.0107	91.0208	90.9849	90.9982	91.0272	91.0654	90.9783	90.9784	90.9024	91.2931	91.3082	90.946	90.9169	91.0093	90.9234	87.9187	87.8775	87.8858	87.8728	90.9863	90.949	91.1217	91.189	91.2136
SVA1_A4	93.4872	88.6668	88.1333	88.113	88.1281	88.0969	88.1093	88.1219	88.1881	88.1545	88.1651	88.1367	89.4035	89.4316	89.3976	89.4197	89.3875	89.413	90.7086	90.9091	91.0051	91.0534	91.0481	91.2026	91.1358	91.0109	91.0238	90.9743	90.9875	91.0192	91.0297	91.0072	90.9792	90.8372	91.3017	91.341	90.9484	90.8361	90.9593	90.8497	87.9077	87.9097	87.8619	87.9005	90.9702	90.9179	91.0895	91.2026	91.2338
SVA1B1	93.4827	88.6841	88.1649	88.1629	88.1591	88.1367	88.1949	88.1837	88.1579	88.1462	88.1596	88.1729	89.3862	89.4165	89.361	89.3922	89.3722	89.4342	90.7243	90.9548	90.9986	91.0557	91.0846	91.2142	91.0939	90.99	91.018	90.9651	91.0263	91.0114	91.0164	91.0097	91.0068	90.8363	91.3176	91.3049	90.9826	90.9242	90.9902	90.8531	87.8958	87.8849	87.8774	87.9056	90.9638	90.912	91.0807	91.178	91.2116
SVA1_B3	93.5397	88.6855	88.1972	88.1811	88.1677	88.1553	88.2063	88.1914	88.2059	88.1929	88.215	88.2055	89.4362	89.4233	89.4373	89.4238	89.4418	89.4327	90.735	90.9347	91.0133	91.078	91.0985	91.2291	91.1014	91.0275	91.0483	90.9923	91.0385	91.0406	91.073	91.044	90.9903	90.8783	91.3058	91.3099	90.9705	90.8849	91.0087	90.9023	87.9231	87.9418	87.8871	87.9244	90.9697	90.889	91.122	91.2081	91.2435
SVA1B4	90.8085	87.9599	87.4531	87.4377	87.4685	87.4468	87.4633	87.4761	87.5276	87.5248	87.532	87.5281	88.6782	88.6895	88.687	88.671	88.7222	88.6587	91.1514	96.49	96.5439	93.9549	93.885	93.9146	93.9627	96.473	96.5106	96.504	96.455	96.5773	96.5587	96.4921	96.5975	93.3976	92.8719	92.8922	96.5185	93.3767	96.4948	93.4346	87.2251	87.275	87.2402	87.2556	94.0829	94.0934	93.2822	93.268	93.3113
SVA1_B6	93.5784	88.7176	88.1995	88.1376	88.1465	88.1168	88.1613	88.1714	88.1544	88.174	88.1463	88.16	89.3707	89.3689	89.4017	89.3669	89.3778	89.4086	90.757	90.9368	90.9652	91.0814	91.1336	91.1925	91.1396	90.9758	90.9644	90.9614	90.9639	90.979	91.0206	90.9903	90.9714	90.8953	91.2901	91.2757	90.9608	90.9286	90.9773	90.9052	87.8884	87.8891	87.8658	87.9246	91.0022	90.9593	91.095	91.2471	91.257
T2B6	90.7916	87.787	87.3469	87.3228	87.3777	87.2958	87.3449	87.3318	87.4429	87.4241	87.4403	87.4446	88.798	88.7791	88.8205	88.8175	88.7851	88.844	91.3428	94.0813	94.1068	95.6299	95.5994	93.6779	93.706	94.065	94.0706	94.0762	94.0759	94.0978	94.1355	94.0605	94.0399	93.13	92.7946	92.7922	94.0107	93.1084	94.0402	93.1219	87.0482	87.0035	86.9938	87.0547	97.5516	97.5319	93.3832	93.246	93.2641
T3_A4	90.8212	87.9079	87.7443	87.6991	87.7358	87.7261	87.6364	87.7428	87.6335	87.6573	87.6706	87.7094	88.8465	88.8873	88.8589	88.8131	88.8535	88.8431	91.2605	93.8638	93.9995	93.5312	93.5303	94.0319	93.8815	93.9274	93.8954	93.9014	93.8785	94.0026	93.9441	93.9599	94.009	93.9158	93.0195	93.0685	93.8725	93.9368	93.9149	93.8964	87.2405	87.2426	87.2454	87.2407	93.532	93.4844	93.608	93.8351	93.8075
T3_B1	90.7605	87.7906	87.3364	87.3334	87.3276	87.3455	87.3785	87.3581	87.3937	87.3341	87.3441	87.3561	88.6496	88.6432	88.6591	88.6741	88.659	88.7297	91.2094	94.1707	94.1993	95.4849	95.4739	93.7527	93.6979	94.1798	94.1692	94.1633	94.1533	94.2598	94.2013	94.1405	94.2283	92.9956	92.6525	92.6308	94.1327	93.0793	94.1564	93.0021	87.0324	87.0812	87.021	87.0403	98.9833	98.9779	93.2689	93.1807	93.2121
T3B2	90.8474	87.9143	87.3716	87.399	87.3784	87.3769	87.4318	87.3625	87.5237	87.5105	87.5067	87.5547	88.7652	88.7496	88.7627	88.7734	88.7831	88.7455	91.3177	94.3905	94.3917	94.6626	94.6906	93.7195	93.7225	94.4097	94.3617	94.4251	94.3632	94.3718	94.3708	94.3851	94.3384	93.2197	92.7686	92.8382	94.3226	93.1606	94.3401	93.1859	87.1426	87.1874	87.175	87.132	95.0546	95.0489	93.3611	93.3223	93.3318
T3_D1	90.8942	87.9094	87.5069	87.5348	87.5254	87.5621	87.4703	87.5338	87.5092	87.5068	87.5075	87.5047	88.8069	88.808	88.7903	88.839	88.7918	88.8238	91.4654	94.4256	94.4535	94.7021	94.7283	93.8308	93.748	94.4195	94.4105	94.4018	94.4041	94.3974	94.4596	94.4273	94.4028	93.2737	92.8204	92.8492	94.4596	93.3172	94.4515	93.2527	87.1792	87.1854	87.208	87.1634	95.1301	95.0538	93.4059	93.3437	93.3844
w1_18aA5	90.8007	87.8966	87.5213	87.5403	87.5226	87.5141	87.537	87.5394	87.5787	87.582	87.5962	87.6008	88.7194	88.6736	88.6559	88.6705	88.6462	88.7491	91.2243	94.0807	94.1005	93.8455	93.8678	94.3463	94.1313	94.0152	94.0177	94.0372	94.0329	94.0588	94.1128	94.0255	94.1583	93.5979	92.9761	92.9718	94.0674	93.6309	94.0596	93.6555	87.158	87.1317	87.1602	87.1839	93.8439	93.7768	93.5906	93.5136	93.5729
w2_18aC4	90.8035	87.8826	87.4748	87.5097	87.4706	87.4904	87.4745	87.4869	87.558	87.5949	87.6131	87.6044	88.67	88.6637	88.6455	88.6301	88.6498	88.6312	91.2274	94.0537	94.1165	93.8227	93.8029	94.3889	94.0522	94.0925	94.0722	94.0942	94.1117	94.1917	94.0844	94.1212	94.1465	93.5313	92.8899	92.919	94.064	93.6762	94.0214	93.5564	87.1522	87.1684	87.1485	87.1578	93.7307	93.7506	93.543	93.4875	93.5404
w2_18aC6	90.8204	87.8826	87.465	87.4964	87.4427	87.4819	87.4592	87.5075	87.5485	87.5447	87.5758	87.5567	88.6961	88.7001	88.6692	88.6638	88.6662	88.6538	91.2339	94.0763	94.0908	93.8226	93.7824	94.3815	94.0517	94.0821	94.0861	94.1012	94.0997	94.1744	94.0763	94.1455	94.1745	93.4905	92.9029	92.8953	94.0596	93.6756	94.0448	93.4999	87.125	87.1374	87.1462	87.12	93.7905	93.758	93.5409	93.5081	93.5546
w2_18bC1	90.8359	87.9021	87.4481	87.4997	87.468	87.472	87.4583	87.497	87.5117	87.5505	87.5537	87.5406	88.7104	88.7033	88.6634	88.6908	88.7095	88.6596	91.2086	94.037	94.0863	93.8425	93.7994	94.3806	94.047	94.0869	94.0821	94.057	94.0906	94.1691	94.098	94.1216	94.1196	93.5074	92.8471	92.8699	94.0531	93.6702	94.0231	93.5233	87.1659	87.1901	87.1522	87.1575	93.7613	93.7406	93.536	93.5305	93.5544
Z1_A1	90.8453	87.8653	87.4216	87.4231	87.3773	87.4009	87.4417	87.4298	87.5063	87.498	87.4903	87.5325	88.5942	88.6225	88.6301	88.6222	88.6087	88.6143	91.173	99.0656	99.0722	94.067	94.0308	93.944	93.9619	99.0332	99.0296	99.04	99.0405	99.0807	99.0854	99.0006	99.0453	93.2916	92.9086	92.9701	99.0939	93.304	99.0842	93.2618	87.2175	87.1947	87.1837	87.2131	94.2432	94.2309	93.154	93.2009	93.1954
Z1_B2	90.8395	87.8843	87.4504	87.4413	87.4375	87.4326	87.4973	87.4164	87.511	87.4701	87.475	87.506	88.6909	88.6933	88.7439	88.7249	88.6931	88.7102	91.1728	98.9248	98.9086	94.0886	94.0823	93.9413	93.9466	98.8163	98.8627	98.8226	98.8069	99.0015	98.9145	98.8449	99.029	93.4032	93.0331	93.0424	98.9305	93.3543	98.9266	93.3732	87.1599	87.1431	87.1359	87.1064	94.3439	94.3321	93.2256	93.2535	93.2231
Z1_B5	90.7496	87.765	87.2423	87.3128	87.3203	87.3364	87.3409	87.3436	87.4333	87.3704	87.3863	87.4045	88.5672	88.5955	88.5846	88.6001	88.5615	88.594	91.1288	98.875	98.9401	93.9243	93.9595	93.8716	93.9538	98.6968	98.7329	98.6897	98.6873	99.0103	98.9386	98.72	98.9812	93.2959	92.9354	92.9071	98.8519	93.2362	98.8674	93.3308	87.1355	87.1623	87.11	87.1403	94.2063	94.1458	93.1283	93.1869	93.1552
Z1_C3	90.7918	87.7889	87.3656	87.3742	87.3645	87.3748	87.3955	87.3723	87.4759	87.4549	87.4573	87.4747	88.601	88.6354	88.62	88.5977	88.5872	88.5884	91.1763	98.9186	99.0068	93.9927	94.0002	93.8884	93.8871	98.9269	98.9854	98.9306	98.8844	99.0581	99.0371	98.9085	98.9586	93.2687	92.9255	92.9305	98.9196	93.1542	98.8575	93.3044	87.1397	87.1709	87.1463	87.1163	94.148	94.1512	93.0783	93.1902	93.1637
Z1_C4	90.7501	87.8475	87.458	87.483	87.4601	87.4633	87.405	87.4867	87.432	87.4455	87.4362	87.4542	88.6192	88.6156	88.6109	88.5951	88.5697	88.6136	91.2441	98.8311	98.8958	93.9454	93.9932	93.9678	93.9089	98.8857	98.9076	98.8877	98.8235	99.05	98.9684	98.8705	98.9453	93.3619	92.9598	92.9309	98.8086	93.2249	98.7892	93.3437	87.1112	87.1321	87.1196	87.102	94.0871	94.1146	93.1185	93.1883	93.1894
[truncated: 152 more columns]

## Sheet: Supplementary Data 6
Supplementary Data 6. Tajima's D and Fu's F neutrality statistics per window over the whole-genome in a 10kb window and 5kb step size.
				Tajima's D												Fu's F
	start	stop	mid	M1	M2	M3	M4	M5	M6	M7	M8	M9	M10	M11	M12	M1	M2	M3	M4	M5	M6	M7	M8	M9	M10	M11	M12
1	1	10001	5001	0.0667112	-0.256304	-0.440455	1.74943	-0.459716	0.279728	0.0691036	-1.51334	-1.36735	-0.121717	-1.42202	-1.3237	0.532112	0.235772	-0.114273	1.9092	-0.4476	0.648975	0.27878	-1.35018	-1.22015	-0.198413	-1.77313	-1.05277
2	2501	12501	7501	-0.108611	-0.308472	-0.100332	1.53505	-0.479971	0.26159	0.145348	-1.50465	-1.29797	0.0322666	-1.33205	-1.34204	0.394616	0.214055	0.183585	1.84033	-0.413261	0.5744	0.367242	-1.34421	-1.13085	-0.0591407	-1.67558	-1.06771
3	5001	15001	10001	0.512954	-0.0779054	0.581939	1.35719	-0.388984	0.320164	0.0606049	-1.53965	-1.33963	0.266646	-1.56042	-1.37175	0.894124	0.434621	0.858932	1.77958	-0.20219	0.722299	0.276964	-1.37074	-1.20556	0.145046	-1.91497	-1.09297
4	7501	17501	12501	0.352512	-0.278786	0.901939	1.34792	-0.377957	0.349477	0.103855	-1.43329	-1.35928	0.329417	-1.57222	-1.44771	0.783299	0.26259	1.10565	1.72645	0.0141271	0.771725	0.308456	-1.25854	-1.24604	0.201897	-1.93081	-1.15603
5	10001	20001	15001	0.0854297	-0.534587	0.967036	1.36588	-0.33784	0.0973373	0.181012	-1.45548	-0.981851	0.261569	-1.38193	-1.34759	0.553244	-0.191311	1.2	1.74786	-0.0385869	0.613469	0.395285	-1.27967	-0.774483	0.103622	-1.71103	-1.06352
6	12501	22501	17501	0.362865	-0.240957	1.19663	1.55164	-0.522718	-0.205855	0.112725	-1.12912	-1.12441	0.0487952	-1.12651	-1.28475	0.77726	0.0878923	1.46851	1.83817	-0.462956	0.330618	0.324355	-0.889419	-0.999427	-0.0646223	-1.45173	-0.986342
7	15001	25001	20001	0.428118	-0.107244	1.09144	1.67994	-0.525895	-0.229327	0.219771	-0.913573	-1.08147	-0.153256	-0.463755	-1.00046	0.839771	0.174219	1.31677	1.82932	-0.753777	0.381351	0.412719	-0.626306	-0.971494	-0.204971	-0.718663	-0.747232
8	17501	27501	22501	0.395403	0.0132943	0.494913	1.79212	-0.357027	-0.0496205	0.175813	-1.11234	-1.24697	0.00265698	-0.911978	-0.858923	0.794735	0.407787	0.771478	1.90085	-0.656112	0.374351	0.371977	-0.845775	-1.11607	-0.094772	-1.17939	-0.619029
9	20001	30001	25001	0.142706	0.246481	0.286706	1.7612	-0.369215	0.0774141	0.14104	-1.17917	-1.36868	0.1585	-1.08215	-1.01307	0.60369	0.810817	0.529672	1.92429	-0.628582	0.460512	0.337523	-0.93429	-1.25273	0.0561378	-1.36319	-0.758542
10	22501	32501	27501	0.0993721	0.149539	-0.032363	1.41213	-0.217072	0.259916	0.282775	-1.38049	-1.22508	0.290974	-1.35201	-1.03755	0.569216	0.865402	0.214532	1.81346	-0.324696	0.610736	0.46447	-1.16874	-1.01902	0.168254	-1.6261	-0.798697
11	25001	35001	30001	-0.359233	-0.330364	-0.465395	1.42319	-0.152587	0.282954	0.225908	-1.49694	-1.15642	0.425313	-1.65436	-1.38917	0.185735	0.229876	-0.192158	1.88024	0.0511411	0.553748	0.406629	-1.31884	-0.944238	0.325112	-1.92455	-1.10672
12	27501	37501	32501	-0.354881	-0.72808	-0.113497	1.47012	-0.201713	0.0919035	0.392306	-1.53969	-1.11584	0.191587	-1.5256	-1.48469	0.194281	-0.515331	0.159467	1.92329	0.0202766	0.36241	0.546428	-1.37672	-0.860917	0.123967	-1.76212	-1.19383
13	30001	40001	35001	-0.359233	-0.830505	-0.218552	1.67093	-0.320048	-0.064579	0.493489	-1.55024	-1.19295	-0.0582883	-1.34917	-1.4741	0.185735	-0.693425	0.0549855	2.01234	-0.131194	0.189248	0.671494	-1.36869	-0.939979	-0.103244	-1.57844	-1.18219
14	32501	42501	37501	-0.407291	-0.83054	-0.315104	1.80484	-0.300426	-0.0919744	0.553656	-1.57893	-1.33209	-0.187327	-1.41179	-1.44506	0.147981	-0.808042	-0.0386495	2.03914	-0.179811	0.254891	0.730326	-1.40239	-1.13428	-0.213473	-1.6448	-1.14694
15	35001	45001	40001	-0.50955	-0.584933	0.546489	1.66857	-0.403921	-0.0942528	0.69209	-1.5914	-1.47485	-0.154129	-1.09976	-1.35331	0.0666795	-0.583221	0.81404	1.99625	-0.354052	0.249193	0.858638	-1.41097	-1.30536	-0.217315	-1.31675	-1.05062
16	37501	47501	42501	-0.285412	-0.0222705	0.41177	1.65702	-0.398821	0.105809	0.601204	-1.57846	-1.48946	-0.0268343	-1.11015	-1.24418	0.24957	0.0346758	0.651237	1.97085	-0.440186	0.448956	0.777648	-1.39486	-1.38618	-0.109321	-1.32998	-0.936164
17	40001	50001	45001	-0.409733	0.490393	0.271573	1.46653	-0.347456	0.322869	0.571718	-1.56533	-1.32536	0.0867277	-1.06142	-1.10786	0.150291	0.554271	0.498315	1.89556	-0.396636	0.682364	0.726153	-1.3869	-1.24151	0.0084207	-1.30716	-0.793557
18	42501	52501	47501	-0.447175	0.137624	0.453341	1.71437	-0.404245	0.453887	0.348824	-1.48419	-1.0548	0.339183	-0.921912	-1.12098	0.116431	0.0997882	0.660921	1.99471	-0.462851	0.711899	0.502159	-1.29096	-0.923844	0.259997	-1.15029	-0.808154
19	45001	55001	50001	-0.402535	-0.281728	-0.0648166	1.8669	-0.442007	0.345546	0.157653	-1.50933	-0.610831	0.145331	-1.34909	-1.21332	0.143664	-0.0512503	0.118558	2.0388	-0.614429	0.584437	0.328996	-1.33076	-0.372937	0.0962422	-1.66028	-0.904679
20	47501	57501	52501	-0.605279	-0.35929	-0.148786	1.56196	-0.376669	-0.101288	0.0694973	-1.2393	-0.762385	-0.0651426	-1.49032	-1.38976	-0.021957	-0.0102816	0.0623334	1.94274	-0.440825	0.229005	0.234483	-1.0122	-0.441766	-0.0696254	-1.81112	-1.08909
21	50001	60001	55001	-0.0686727	-0.419896	0.287748	1.40117	-0.37989	-0.185346	-0.0749333	-1.2376	-1.08823	-0.00913342	-1.55164	-1.37839	0.38866	-0.0717523	0.506258	1.89562	-0.352803	0.129151	0.0857121	-1.02231	-0.824796	-0.0264037	-1.86873	-1.08423
22	52501	62501	57501	NA	-0.0842571	0.302517	1.1168	-0.318136	-0.230933	-0.0149164	-1.32047	-1.4274	-0.0493129	-1.37873	-1.34674	0.459491	0.323786	0.49697	1.80074	-0.210122	0.116613	0.143995	-1.12243	-1.31745	-0.09987	-1.72099	-1.05631
23	55001	65001	60001	0.0402535	-0.0308921	0.455738	0.87091	-0.291284	-0.0591577	0.000543604	-1.32268	-1.31726	0.157725	-1.31189	-1.29112	0.502825	0.394485	0.682914	1.71788	-0.0666656	0.347276	0.164747	-1.12487	-1.25234	0.122634	-1.63807	-1.00616
24	57501	67501	62501	0.261648	0.205558	0.714827	0.986516	-0.304085	0.124715	-0.0215799	-1.56434	-1.41322	0.534139	-1.36523	-1.19018	0.682405	0.69041	0.889921	1.77683	-0.0449013	0.451654	0.159471	-1.41003	-1.36137	0.446335	-1.67739	-0.905763
25	60001	70001	65001	0.0854297	0.373933	0.773364	1.26102	-0.336052	0.16655	0.138119	-1.63389	-1.28654	0.541723	-1.4931	-1.24833	0.553244	1.00639	0.976848	1.86885	0.0685403	0.618574	0.330954	-1.47806	-1.15026	0.425387	-1.80732	-0.959136
26	62501	72501	67501	-0.0424625	0.0784321	0.979366	1.39601	-0.142596	0.247443	0.255882	-1.5851	-1.18623	0.368646	-1.48951	-1.01856	0.455643	0.88887	1.15953	1.88749	0.27971	0.660864	0.45929	-1.42158	-1.00011	0.272189	-1.72015	-0.760503
27	65001	75001	70001	-0.0717033	0.111879	0.859556	1.64586	-0.109643	0.0406614	0.277368	-1.62912	-1.27195	0.044028	-1.4518	-1.17688	0.432086	0.800445	1.01395	1.97318	0.332393	0.432943	0.492021	-1.46661	-1.0539	-0.0549884	-1.63788	-0.918001
28	67501	77501	72501	-0.253368	0.0368844	0.912435	1.51644	-0.141312	0.18931	0.2573	-1.5934	-1.19924	0.0740143	-1.34431	-1.18876	0.279338	0.882167	1.08037	1.93447	0.259968	0.600752	0.470894	-1.42365	-0.934359	0.0451887	-1.4337	-0.932613
29	70001	80001	75001	-0.194585	-0.221529	0.758147	1.59797	-0.23222	0.281911	0.198302	-1.63158	-1.28524	-0.0702321	-1.23251	-1.16928	0.321166	0.70084	0.900231	1.93986	-0.0203653	0.533328	0.427199	-1.46929	-1.06525	-0.0471395	-1.34198	-0.91173
30	72501	82501	77501	0.522232	-0.248246	0.186031	1.56171	-0.476201	0.192991	0.242863	-1.65863	-1.34013	-3.36e-05	-1.41118	-1.31391	0.861557	0.726719	0.422383	1.86953	-0.251089	0.475425	0.421402	-1.50054	-1.12598	0.0493242	-1.58959	-1.0338
31	75001	85001	80001	1.16799	-0.519822	0.321631	1.49834	-0.339147	0.404436	0.467705	-1.57974	-1.28627	0.304492	-1.30075	-1.19133	1.31698	0.480082	0.551341	1.75127	-0.0283581	0.677656	0.61342	-1.40548	-1.05148	0.368082	-1.49811	-0.91455
32	77501	87501	82501	1.30627	-0.455772	0.0395422	1.56377	-0.38881	0.0647784	0.476506	-1.57657	-1.29882	0.218971	-1.27777	-1.20408	1.49372	0.35427	0.30857	1.67325	-0.321077	0.280818	0.609181	-1.4019	-1.11953	0.19231	-1.55767	-0.915496
33	80001	90001	85001	0.512954	-0.411447	0.184462	1.20616	-0.34154	0.0824902	0.565521	-1.48479	-1.19406	0.261244	-1.41423	-1.24281	0.894124	0.228938	0.542731	1.51364	-0.161376	0.350167	0.674025	-1.30544	-1.01325	0.16992	-1.68207	-0.956123
34	82501	92501	87501	0.512954	-0.417235	0.240004	1.78992	-0.350796	0.124567	0.68582	-1.51255	-0.990963	0.12906	-1.32063	-1.16026	0.894124	0.0554544	0.555627	1.82201	-0.231774	0.370548	0.780228	-1.33434	-0.790782	0.00184039	-1.59781	-0.89275
35	85001	95001	90001	0.617078	-0.404338	0.208897	1.94987	-0.386989	0.106773	0.495272	-1.27882	-0.928152	0.0958632	-1.54282	-1.36214	0.982692	0.0690834	0.530283	1.93287	-0.259248	0.461386	0.626169	-1.1003	-0.616252	-0.0299824	-1.84986	-1.07877
36	87501	97501	92501	0.261648	-0.463603	0.670682	1.961	-0.278655	0.377419	0.489733	-1.26373	-1.07934	0.105807	-1.48	-1.3839	0.682405	-0.131169	0.964407	1.97327	0.140566	0.874925	0.633571	-1.08014	-0.791731	-0.00590588	-1.78988	-1.10177
37	90001	100001	95001	-0.173901	-0.434285	0.647314	1.99443	-0.295918	0.32828	0.441833	-1.14989	-1.14513	0.150176	-1.15032	-1.38727	0.342823	-0.171921	0.912558	1.99525	0.108427	0.924798	0.600283	-0.930978	-0.850576	0.0837991	-1.46699	-1.10268
38	92501	102501	97501	-0.173901	-0.328886	0.258842	1.88542	-0.333074	0.267305	0.328674	-0.937867	-1.15202	0.225578	-1.11637	-1.48395	0.342823	-0.0521936	0.541895	2.01345	0.150476	0.947506	0.512438	-0.673177	-0.835725	0.188479	-1.40687	-1.18785
39	95001	105001	100001	-0.253368	0.12412	0.546489	1.77837	-0.36661	0.150751	0.223134	-1.00982	-1.27443	0.043943	-0.860785	-1.47236	0.279338	0.403429	0.81404	2.0244	0.050064	0.66882	0.404316	-0.708126	-1.00552	0.0379135	-1.13152	-1.17572
40	97501	107501	102501	-0.170681	0.299622	0.0205865	1.67157	-0.383782	-0.127982	0.179697	-1.08327	-1.17121	-0.115942	-0.078775	-1.3969	0.351978	0.671028	0.307305	1.96838	0.0177226	0.253394	0.37419	-0.796937	-0.874018	-0.125292	-0.304348	-1.10288
41	100001	110001	105001	0.428118	0.302275	-0.0455162	1.63677	-0.18288	-0.217293	0.136949	-1.24248	-1.20941	-0.102408	-0.16184	-1.32622	0.839771	0.692991	0.242096	1.94713	0.134776	0.0548928	0.343635	-0.990223	-0.930895	-0.161853	-0.368738	-1.0446
42	102501	112501	107501	0.190069	-0.133739	0.0291552	1.58381	-0.228069	-0.0526443	0.215107	-1.49403	-1.31885	-0.12247	-0.190206	-1.34207	0.641252	0.225959	0.307873	1.80674	0.101241	0.238434	0.420605	-1.29404	-1.05967	-0.203484	-0.448035	-1.05967
43	105001	115001	110001	0.362865	-0.524603	-0.359471	1.74979	-0.099578	-0.0878577	0.390046	-1.67945	-1.38779	0.0409417	-0.348108	-1.37534	0.77726	-0.188534	-0.0705348	1.83498	0.29749	0.278627	0.574175	-1.52478	-1.17479	-0.114858	-0.639037	-1.09374
44	107501	117501	112501	0.433623	-0.613565	0.742416	1.9817	-0.254557	-0.0407565	0.499757	-1.44691	-1.38897	0.237896	-0.800565	-1.43728	0.832499	-0.335795	0.93468	1.92909	0.0350471	0.389434	0.670036	-1.29297	-1.16748	0.086891	-1.08729	-1.15162
45	110001	120001	115001	0.189321	-0.213769	1.00344	2.06809	-0.383203	0.0738863	0.613378	-1.3683	-1.29319	0.185608	-0.782868	-1.45841	0.63483	0.115105	1.1714	2.00245	-0.137381	0.517618	0.763405	-1.18544	-1.04413	0.0724575	-1.0818	-1.16664
46	112501	122501	117501	0.191081	-0.0658412	1.07312	2.10244	-0.385196	-0.116408	0.58593	-1.3222	-1.25354	0.281489	-0.775315	-1.4303	0.650125	0.287007	1.28643	2.15459	-0.362183	0.290828	0.730488	-1.14096	-0.99099	0.190223	-1.05914	-1.13655
47	115001	125001	120001	0.0743094	0.0889178	0.758217	1.84239	-0.527853	-0.158131	0.75027	-1.13906	-1.16704	0.254348	-0.921619	-1.43266	0.552884	0.473737	1.00527	2.06995	-0.848782	0.175067	0.870342	-0.917543	-0.847098	0.180282	-1.19429	-1.13893
48	117501	127501	122501	0.0993721	0.156696	0.266909	1.78772	-0.535149	-0.259119	0.73499	-1.273	-1.15515	0.2111	-1.06764	-1.47872	0.569216	0.607567	0.593623	2.05533	-0.863478	-0.0186965	0.845147	-1.04535	-0.828771	0.142115	-1.38058	-1.18678
49	120001	130001	125001	0.123817	-0.120803	0.144732	1.65619	-0.62339	-0.416627	0.459728	-1.33751	-1.14534	0.230081	-1.03876	-1.51668	0.576415	0.305405	0.460308	1.9626	-0.939136	-0.247264	0.609646	-1.12775	-0.810578	0.15953	-1.36487	-1.2222
50	122501	132501	127501	0.108086	-0.260385	-0.118243	1.60473	-0.523461	-0.383382	0.399995	-1.27403	-1.18223	0.301439	-1.30246	-1.52656	0.554414	0.12089	0.14461	1.93996	-0.732929	-0.14871	0.571296	-1.05665	-0.887083	0.236253	-1.63902	-1.23729
51	125001	135001	130001	-0.0700382	-0.249018	-0.300632	1.64826	-0.506407	-0.384016	0.141168	-1.22865	-1.24004	0.218606	-1.23202	-1.52619	0.407223	0.171028	-0.0568829	1.95228	-0.500518	-0.170145	0.346012	-0.999728	-0.985389	0.176634	-1.5774	-1.23696
52	127501	137501	132501	NA	-0.442033	-0.794798	1.60562	-0.451194	-0.28354	-0.0417546	-1.10496	-1.32056	0.186481	-1.35181	-1.43197	0.459491	-0.0651132	-0.554683	1.88787	-0.396969	-0.00807527	0.203411	-0.849273	-1.11654	0.116998	-1.72574	-1.14277
53	130001	140001	135001	0.0402535	-0.388808	-0.265115	1.80455	-0.420083	-0.231234	0.0312918	-0.948171	-1.36476	0.0562333	-1.26503	-1.41348	0.502825	0.0392437	-0.0889185	2.01339	-0.385618	0.0805178	0.262351	-0.681324	-1.17897	-0.00882509	-1.66154	-1.12341
54	132501	142501	137501	0.0389208	0.0895168	-0.372889	1.88228	-0.61335	-0.276343	0.0268076	-0.760833	-1.32642	-0.137763	-0.833239	-1.40305	0.464369	0.717359	-0.166443	2.00874	-0.633601	-0.0337474	0.258495	-0.463588	-1.09823	-0.220937	-1.20296	-1.10907
55	135001	145001	140001	0.37186	0.547745	0.162121	2.24939	-0.764911	-0.219277	0.105263	-0.693232	-1.30643	-0.118733	0.191654	-1.34878	0.690237	0.997877	0.317407	1.99883	-0.754512	0.149157	0.357101	-0.397075	-1.09334	-0.238397	-0.174831	-1.05442
56	137501	147501	142501	0.167656	0.0693004	-0.0125004	2.73539	-0.760397	-0.206702	0.0910967	-0.732202	-1.19273	-0.266413	0.979861	-1.45848	0.487251	0.66313	0.160226	2.24403	-0.772217	0.133775	0.356077	-0.412042	-0.899081	-0.277966	0.690179	-1.16175
57	140001	150001	145001	NA	-0.242223	-0.717669	1.83456	-0.673224	-0.133095	0.0530487	-0.706495	-1.21424	0.76293	1.21575	-1.33942	NA	0.073999	-0.484538	1.45485	-0.857647	0.277961	0.322157	-0.358228	-1.24353	0.724129	0.992615	-1.03928
58	142501	152501	147501	0.167656	0.0830043	-0.529876	1.44883	-0.4454	-0.113878	0.013411	-0.984654	-0.89292	0.29396	-0.0613268	-1.44856	0.487251	0.528649	-0.260884	1.68256	-0.494368	0.18226	0.288856	-0.670852	-0.611728	0.277984	-0.313767	-1.15148
59	145001	155001	150001	-0.153598	0.0896911	-0.471647	1.55129	-0.558229	-0.163158	0.0686911	-1.07857	-0.982081	0.237163	-0.700009	-1.47038	0.327849	0.547653	-0.190936	1.78977	-0.393586	0.180184	0.332049	-0.794751	-0.722546	0.205705	-0.974441	-1.1741
60	147501	157501	152501	-0.279136	0.173204	-0.450058	1.40151	-0.75041	-0.187793	0.121738	-1.25285	-0.9447	0.215298	-1.86397	-1.46068	0.236127	0.589872	-0.184276	1.72181	-0.329035	0.182016	0.354849	-1.01252	-0.677627	0.159746	-2.18807	-1.16404
61	150001	160001	155001	0.0402535	0.0198236	-0.246247	1.55461	-0.653902	0.0169514	0.546809	-1.41646	-1.04865	0.242765	-1.81035	-1.48948	0.502825	0.496997	0.010532	1.94233	0.0233079	0.465359	0.770738	-1.20535	-0.743682	0.121697	-2.10397	-1.19395
62	152501	162501	157501	0.395403	-0.289559	0.53728	1.9504	-0.615849	0.451994	0.4556	-1.52041	-1.25104	0.212612	-1.93361	-1.44105	0.794735	0.243629	0.586494	2.07115	0.061456	0.961518	0.676281	-1.33191	-1.06544	0.0968219	-2.26909	-1.14318
63	155001	165001	160001	0.318385	-0.414992	0.230007	1.87225	-0.367859	0.415923	0.260188	-1.60093	-1.13922	0.229871	-1.7068	-1.4442	0.735269	-0.124332	0.322776	2.06235	-0.12047	0.730285	0.484333	-1.42588	-0.899785	0.128257	-2.02643	-1.14627
64	157501	167501	162501	0.617078	-0.301706	0.274296	1.77095	-0.212386	0.299132	0.189208	-1.53604	-1.23894	0.318229	-1.4695	-1.3608	0.982692	0.105229	0.343143	1.95132	-0.12741	0.71427	0.412441	-1.35893	-1.01643	0.198395	-1.75608	-1.05859
65	160001	170001	165001	0.339409	-0.244435	-0.0219922	1.72603	-0.274557	0.181127	0.0131166	-1.46631	-1.23152	0.338105	-1.15833	-1.35268	0.764569	0.198388	0.183481	1.90453	-0.343357	0.509679	0.224683	-1.28693	-1.00101	0.252721	-1.44062	-1.05019
66	162501	172501	167501	0.0409733	-0.197961	0.0590598	1.82615	-0.364454	0.125807	0.0736415	-1.49221	-1.33236	0.295254	-0.955789	-1.40257	0.526018	0.231331	0.253529	1.93624	-0.40071	0.402803	0.283834	-1.31724	-1.10269	0.170042	-1.2174	-1.10249
67	165001	175001	170001	0.717033	0.0979671	0.452289	1.60437	-0.404654	0.0853904	0.0767747	-1.41496	-1.48644	0.201529	-0.838833	-1.41096	1.08961	0.752382	0.69967	1.82294	-0.355695	0.387611	0.28876	-1.24178	-1.33247	0.0952934	-1.08779	-1.11127
68	167501	177501	172501	0.493464	0.485249	0.615849	1.86617	-0.325788	-0.000245266	0.148879	-1.29919	-1.30761	-0.109145	-0.940136	-1.51837	0.910378	0.826914	0.936436	2.00024	-0.254648	0.241582	0.363194	-1.11139	-1.10338	-0.161281	-1.21537	-1.22406
69	170001	180001	175001	0.66305	0.077806	0.887219	1.8277	-0.110239	0.110254	0.0403718	-1.44601	-1.37305	-0.04389	-1.32351	-1.4584	1.04597	0.302683	1.1551	1.99725	0.0295819	0.377406	0.274568	-1.26943	-1.19371	-0.0965023	-1.64179	-1.16818
70	172501	182501	177501	0.713531	0.0799377	0.83863	1.62652	-0.0478977	-0.118149	-0.132708	-1.3675	-1.31151	0.00401074	-1.25406	-1.37603	1.07585	0.394417	1.16398	1.9206	0.0277913	0.241647	0.11802	-1.18512	-1.10441	0.0295716	-1.58816	-1.08841
71	175001	185001	180001	-0.0188287	0.0092987	0.771484	1.71751	0.00988663	-0.116604	-0.187488	-1.31514	-1.20891	0.141696	-1.30788	-1.25522	0.457575	0.324814	1.06461	1.96635	0.232243	0.332861	0.0628569	-1.11367	-0.977957	0.250915	-1.6833	-0.965927
72	177501	187501	182501	-0.212492	-0.646994	0.630307	1.6379	-0.170672	0.0352737	-0.302106	-1.51201	-1.39109	0.2005	-1.2089	-1.29281	0.250995	-0.148037	0.808435	1.95148	0.21124	0.549251	-0.0483045	-1.33559	-1.214	0.391899	-1.57565	-1.0014
73	180001	190001	185001	-0.808608	-0.253304	0.254967	1.35986	-0.586133	-0.0928541	-0.21473	-1.43784	-1.28482	0.138905	-0.732323	-1.31878	-0.194308	0.865611	0.484986	1.845	-0.188734	0.404919	0.0342751	-1.24305	-1.05875	0.364598	-1.07253	-1.03132
74	182501	192501	187501	-0.754451	0.0109023	0.0261178	1.50955	-0.762671	-0.107546	-0.203399	-1.4555	-1.3457	0.247539	-0.7983	-1.38215	-0.168664	0.256468	0.0676723	1.92235	-0.402851	0.347462	0.032702	-1.27141	-1.16198	0.422269	-1.12375	-1.09132
75	185001	195001	190001	-0.808608	-0.165432	-0.189377	1.45591	-0.826034	-0.120693	-0.152899	-1.40878	-1.23796	0.235372	-0.842881	-1.37456	-0.194308	0.126594	-0.0563318	1.90014	-0.609244	0.2697	0.0854564	-1.21619	-1.01673	0.354532	-1.1088	-1.08868
76	187501	197501	192501	-0.817336	0.170761	0.091316	1.37467	-0.786158	-0.395469	-0.0184014	-1.33425	-1.10227	0.424643	-0.89141	-1.32994	-0.199015	0.507513	0.241691	1.87045	-0.72487	-0.234765	0.212477	-1.12292	-0.838623	0.403863	-1.16436	-1.04223
77	190001	200001	195001	-0.623929	-0.671656	0.551799	1.76129	-0.468927	-0.202133	0.169609	-1.32665	-1.11245	0.449895	-0.898463	-1.40069	-0.035916	-0.566613	0.69934	2.02063	-0.562942	-0.0920395	0.378143	-1.12102	-0.850667	0.39568	-1.12471	-1.10584
78	192501	202501	197501	-0.605279	-0.467748	0.874746	1.93004	-0.367119	-0.249595	0.286995	-1.19247	-1.22703	-0.157257	-0.709042	-1.3718	-0.021957	-0.232952	0.971422	2.0762	-0.421612	0.0232474	0.512637	-0.949842	-1.00318	-0.231122	-0.92163	-1.0776
79	195001	205001	200001	-0.225945	-0.367229	0.959379	1.8919	-0.382444	-0.251896	0.317797	-1.17186	-1.47752	-0.417376	-0.800486	-1.31451	0.288995	-0.149086	1.04529	2.0508	-0.481396	0.0760789	0.552073	-0.939326	-1.31096	-0.494649	-1.06865	-1.03091
80	197501	207501	202501	-0.265321	-0.48461	0.879945	2.00985	-0.373794	-0.0287366	0.28374	-1.20519	-1.57874	-0.449033	-1.38038	-1.34579	0.258706	-0.177574	0.955616	2.09008	-0.384928	0.489213	0.514071	-0.97624	-1.43948	-0.534926	-1.66637	-1.06602
81	200001	210001	205001	0.0389208	-0.00946802	0.0129554	2.05361	-0.480616	-0.252863	0.133185	-1.13476	-1.61901	-0.439052	-1.80706	-1.2452	0.464369	0.494388	0.108485	2.11785	-0.561038	0.450462	0.38653	-0.884911	-1.50324	-0.547583	-2.11191	-0.968733
82	202501	212501	207501	0.0833788	0.0160613	-0.60784	1.62473	-0.548672	-0.146878	0.117091	-1.22436	-1.4487	0.222166	-1.81838	-1.28332	0.521066	0.69295	-0.354086	1.92159	-0.822532	0.369069	0.338323	-0.987564	-1.26596	0.126191	-2.13854	-1.0004
83	205001	215001	210001	-0.314458	0.070349	-0.105685	1.48942	-0.513729	-0.105509	0.159495	-1.40645	-1.33766	0.61726	-1.70473	-1.36193	0.183513	0.857389	0.164167	1.86989	-0.740455	0.418904	0.358874	-1.18766	-1.11006	0.479518	-2.01686	-1.07132
84	207501	217501	212501	0.179691	0.0939219	0.170072	1.33202	-0.42489	0.0318744	0.223134	-1.37465	-1.16129	0.596866	-1.55062	-1.39286	0.561335	0.719523	0.478954	1.80431	-0.786926	0.52369	0.404316	-1.16272	-0.857646	0.453228	-1.88362	-1.10317
85	210001	220001	215001	0.123817	0.154584	0.901939	1.36954	-0.49163	0.0502422	0.334213	-1.45733	-1.21109	0.440895	-1.36892	-1.42478	0.576415	0.737129	1.10565	1.81912	-0.757954	0.522571	0.492686	-1.26301	-0.942718	0.311633	-1.72995	-1.13195
86	212501	222501	217501	0.142706	0.239101	0.00911417	1.54891	-0.345711	0.123695	0.476793	-1.45359	-1.38336	0.427343	-1.52382	-1.39768	0.60369	0.651928	0.241917	1.9292	-0.369106	0.642893	0.634416	-1.25977	-1.18799	0.298313	-1.86983	-1.10484
87	215001	225001	220001	0.190636	0.219414	0.0767059	1.88871	-0.417255	-0.106888	0.333075	-1.41311	-1.41322	0.253904	-1.45059	-1.43672	0.646198	0.604935	0.318934	2.06979	-0.418898	0.31845	0.498532	-1.20517	-1.23941	0.183007	-1.7837	-1.13833
88	217501	227501	222501	0.142706	0.221737	-0.0648166	1.8868	-0.532759	-0.336465	0.358371	-1.42526	-1.6667	0.199543	-1.42408	-1.37019	0.60369	0.785249	0.118558	2.06397	-0.545329	0.0580786	0.529845	-1.20464	-1.62247	0.151172	-1.68692	-1.06879
89	220001	230001	225001	0.186769	0.192063	-0.450058	1.68741	-0.430603	-0.505694	0.279855	-1.45643	-1.68533	0.2568	-1.48336	-1.333	0.613785	0.780663	-0.184276	1.97934	-0.401011	-0.166512	0.463615	-1.2439	-1.64773	0.237618	-1.71363	-1.03036
90	222501	232501	227501	0.167656	-0.470995	0.498646	2.04238	-0.916259	-1.06772	-0.414967	-1.39172	-1.16376	-0.463081	-0.127044	-1.47374	0.487251	-0.0693076	0.662695	1.97318	-1.24484	-0.804053	-0.200849	-1.20841	-0.954857	-0.480868	-0.385947	-1.17759
91	225001	235001	230001	0.602519	-0.234104	0.088238	1.95076	-0.73409	-0.901731	-0.293734	-1.3913	-1.33425	-0.311063	-0.170924	-1.37661	0.963316	0.265805	0.183391	1.94667	-1.096	-0.500082	-0.101296	-1.19317	-1.15056	-0.369492	-0.468558	-1.08568
92	227501	237501	232501	0.536408	-0.232665	0.329213	1.84414	-0.691761	-0.549708	-0.312527	-1.44203	-1.30427	-0.393487	-0.695213	-1.42404	0.919689	0.218347	0.455511	1.94649	-0.820581	-0.0765174	-0.0771315	-1.24651	-1.16311	-0.411482	-1.06062	-1.13259
93	230001	240001	235001	0.46401	-0.275795	0.091316	1.93938	-0.544057	-0.425268	-0.219771	-1.45121	-1.27111	-0.169562	-0.933118	-1.4109	0.862893	0.224354	0.241691	1.98204	-0.612921	0.0610419	0.0159159	-1.25823	-1.10637	-0.222449	-1.29026	-1.11698
94	232501	242501	237501	0.440059	0.0547598	0.135481	1.90755	-0.327312	-0.181131	0.0626136	-1.53304	-1.26228	0.105524	-1.52021	-1.32448	0.864774	0.658853	0.326034	2.00169	-0.216382	0.266627	0.276787	-1.3472	-1.11465	0.0475373	-1.82332	-1.03072
95	235001	245001	240001	0.285412	-0.24955	0.329213	1.90533	-0.237733	0.0968018	0.0510873	-1.49916	-1.00283	0.194096	-1.58544	-1.2792	0.72173	0.225704	0.455511	1.90928	-0.0231611	0.557025	0.277099	-1.31948	-0.842017	0.261113	-1.88133	-0.99461
96	237501	247501	242501	0.339409	-0.640577	0.210878	1.97771	-0.0543242	0.0676601	-0.0520888	-1.4657	-0.893109	0.412539	-1.30325	-1.18626	0.764569	-0.419366	0.335268	1.85979	0.122264	0.453331	0.151356	-1.28709	-0.665041	0.605946	-1.52988	-0.904564
97	240001	250001	245001	0.372646	-0.53267	0.610821	1.75116	-0.107208	0.0428485	-0.650813	-1.46001	-0.787327	0.298444	-0.97643	-1.08118	0.795609	-0.253765	0.68843	1.67536	0.0777359	0.335607	-0.423246	-1.28755	-0.598456	0.889768	-1.27773	-0.812164
98	242501	252501	247501	0.184317	-0.646849	-0.141383	2.24025	-1.39401	-0.799505	-1.43046	-0.503435	-1.43554	-0.270113	-0.759302	-0.61693	0.594703	-0.443943	0.0728186	1.64361	-2.49812	-0.729907	-1.15068	-0.283916	-1.4526	0.735929	-1.02827	-0.461372
99	245001	255001	250001	0.389101	-0.767718	-0.390451	1.74573	-0.875922	-0.395594	-0.821857	-1.3911	-1.69574	-0.471499	-0.879846	-1.52234	0.76423	-0.448864	-0.0928963	1.97898	-1.14919	0.0467821	-0.533429	-1.19216	-1.63755	0.228472	-1.16081	-1.22867
100	247501	257501	252501	0.186769	-0.380917	-0.540288	1.78258	-0.826346	-0.108775	-0.404371	-1.40117	-1.47302	-0.17744	-1.0522	-1.53996	0.613785	0.11678	-0.248691	2.02466	-1.08084	0.144805	-0.131278	-1.20696	-1.40488	0.243029	-1.39381	-1.24681
101	250001	260001	255001	0.389101	-0.427375	-0.633264	1.87684	-0.942628	-0.393227	0.301149	-1.27557	-1.44808	-0.364343	-1.20075	-1.54705	0.76423	-0.0789539	-0.340577	2.06286	-1.52187	-0.155107	0.566086	-1.04666	-1.3382	-0.303421	-1.47943	-1.25415
102	252501	262501	257501	0.0402535	-0.104319	-0.502802	1.83652	-1.11112	-0.128642	0.602408	-1.41311	-1.33062	0.0261391	-1.23294	-1.49871	0.502825	0.573464	-0.267919	2.06221	-1.3593	0.152571	0.838889	-1.20517	-1.15059	-0.0259402	-1.58664	-1.20332
103	255001	265001	260001	-0.225945	-0.0569532	-0.113497	1.71158	-1.1235	0.0481665	0.622985	-1.48499	-1.2848	0.270257	-1.31374	-1.4521	0.288995	0.513213	0.0442452	2.02575	-1.54747	0.354389	0.834192	-1.28499	-1.07717	0.224966	-1.63152	-1.1637
104	257501	267501	262501	0.134712	-0.0187988	0.107367	1.82738	-1.04083	0.0685943	0.449646	-1.54364	-1.37182	0.257368	-1.22021	-1.42159	0.592029	0.539181	0.22227	2.04566	-1.47464	0.482738	0.657954	-1.34743	-1.15788	0.20626	-1.46581	-1.13137
105	260001	270001	265001	-0.0717033	0.162046	0.242597	1.88638	-0.806884	0.274294	0.357744	-1.66755	-1.36865	0.53316	-1.12925	-1.41451	0.432086	0.737507	0.362231	2.07383	-0.954085	0.725474	0.54702	-1.50421	-1.14274	0.506653	-1.3797	-1.12334
106	262501	272501	267501	-0.025388	0.0246163	0.561209	1.80523	-0.446937	0.148247	0.199885	-1.55833	-1.41321	0.524586	-1.2435	-1.44187	0.474734	0.402568	0.704725	2.02547	-0.552721	0.537508	0.384355	-1.37226	-1.19353	0.452946	-1.46572	-1.15622
107	265001	275001	270001	-0.179077	-0.0801237	0.295261	1.97414	-0.312986	0.157198	0.244957	-1.52155	-1.37899	0.624045	-1.20775	-1.31808	0.347241	0.320393	0.522941	2.03513	-0.293803	0.480185	0.416898	-1.32744	-1.1593	0.518351	-1.45949	-1.03108
108	267501	277501	272501	-0.42554	-0.0345104	0.418228	1.93483	-0.101905	0.161191	0.603597	-1.45078	-1.24249	0.483123	-1.24464	-1.16042	0.137559	0.411451	0.702762	2.00895	0.0205667	0.463279	0.734377	-1.26939	-0.962339	0.40674	-1.53005	-0.868663
109	270001	280001	275001	-0.285412	-0.153177	0.519869	1.90466	-0.091767	0.0362114	0.758283	-1.40584	-1.0527	0.419347	-1.35636	-0.907215	0.24957	0.254116	0.803361	1.91517	0.113045	0.325547	0.8655	-1.21826	-0.750707	0.351862	-1.61802	-0.620599
110	272501	282501	277501	-0.541054	-0.097974	0.530482	1.93878	0.105951	0.0680212	1.1041	-1.49879	-0.95214	0.471892	-1.06095	-0.802934	0.036883	0.332557	0.777962	1.96765	0.329282	0.388379	1.14328	-1.34009	-0.628525	0.420467	-1.29784	-0.50762
111	275001	285001	280001	0.0402535	-0.0472543	0.844997	1.79324	0.056258	-0.0440383	1.16228	-1.54766	-1.09864	0.307641	-1.39097	-1.15046	0.502825	0.507395	1.02547	1.92617	0.348331	0.30851	1.20006	-1.39929	-0.803886	0.260872	-1.62369	-0.845856
112	277501	287501	282501	0.0157767	0.0732696	0.462169	1.61685	-0.223285	-0.138221	0.858713	-1.56852	-1.19659	0.352873	-1.22121	-1.35017	0.4924	0.591952	0.607213	1.88663	-0.0485203	0.212808	0.949484	-1.40149	-0.950875	0.286392	-1.42015	-1.05467
113	280001	290001	285001	0.0157767	0.0250467	0.329213	1.49953	-0.379773	-0.141141	0.629623	-1.55832	-1.2811	0.425137	-1.26534	-1.31963	0.4924	0.594635	0.455511	1.8983	-0.449152	0.331265	0.761652	-1.38839	-1.03411	0.304086	-1.4971	-1.03382
114	282501	292501	287501	0.845949	0.225299	0.351087	1.45094	-0.650795	-0.16912	0.0158468	-1.54448	-1.03763	0.377232	-1.38131	-1.30205	1.18987	0.862541	0.58142	1.88325	-0.842057	0.443694	0.251251	-1.3621	-0.636005	0.213377	-1.64897	-1.01677
115	285001	295001	290001	0.619841	0.315865	0.411097	1.49336	-0.661612	-0.294181	-0.180499	-1.5518	-0.958218	0.247874	-1.28124	-1.1396	1.01341	0.90624	0.713957	1.8832	-0.986457	0.372081	0.07965	-1.36959	-0.534317	0.0684279	-1.55593	-0.861513
116	287501	297501	292501	0.565363	-0.0176866	0.364988	1.45801	-0.380721	-0.257062	-0.09639	-1.5328	-1.08044	0.387232	-1.59266	-0.976056	0.966772	0.51629	0.661793	1.88112	-0.528029	0.513174	0.144171	-1.354	-0.713384	0.165232	-1.93241	-0.720888
117	290001	300001	295001	0.543944	-0.0909589	0.536484	1.4937	-0.18142	-0.0592943	0.00584661	-1.55395	-1.17735	0.277454	-1.67902	-0.99323	0.953545	0.321807	0.781162	1.8265	-0.180918	0.590145	0.224849	-1.38028	-0.880662	0.0959635	-2.00725	-0.733207
118	292501	302501	297501	0.0409733	-0.176905	0.520797	1.57978	-0.0440863	0.149982	0.302096	-1.5661	-1.35183	0.227328	-1.68828	-0.982721	0.526018	0.131228	0.815991	1.83766	-0.132801	0.68664	0.503752	-1.40909	-1.16614	0.125172	-2.03104	-0.711751
119	295001	305001	300001	-0.228955	-0.144943	0.635066	1.79598	-0.0244477	0.273266	0.354921	-1.50719	-1.26659	0.416463	-1.70615	-1.13572	0.298894	0.147999	0.811653	1.93632	0.0264791	0.752313	0.565674	-1.35909	-1.00951	0.36937	-2.04274	-0.855638
120	297501	307501	302501	-0.352193	-0.0935652	0.614192	2.08255	-0.0495305	0.415759	0.463367	-1.63144	-1.14419	0.325084	-1.42801	-1.32108	0.199686	0.136856	0.812822	2.01986	-0.0867291	0.701619	0.66776	-1.48876	-0.808152	0.35583	-1.67395	-1.02273
121	300001	310001	305001	-0.732657	0.0994076	0.592004	2.0647	0.00542872	0.264115	0.421814	-1.53033	-1.11782	0.276698	-1.02464	-1.34547	-0.119558	0.450383	0.832602	2.0953	-0.017122	0.506307	0.645745	-1.36928	-0.74006	0.313938	-1.32902	-1.05617
122	302501	312501	307501	-0.726801	0.139675	0.501113	1.80981	-0.153619	-0.00617693	0.382666	-1.5024	-0.977592	0.361495	-0.616039	-1.35091	-0.114949	0.596415	0.693474	1.90844	-0.0266266	0.178148	0.598993	-1.33043	-0.554956	0.372403	-0.891419	-1.06707
123	305001	315001	310001	-0.705971	0.165994	-0.238583	1.47902	-0.0833637	0.0999703	0.339357	-1.50158	-1.15829	0.23994	-0.516704	-1.32378	-0.0986541	0.583349	0.082872	1.7791	-0.0488822	0.335045	0.537445	-1.32561	-0.872403	0.188277	-0.790022	-1.04198
124	307501	317501	312501	-0.157767	0.180687	-0.461231	1.38161	-0.0653646	0.0463966	0.492084	-1.46439	-1.22053	0.136575	-0.468619	-1.31632	0.34997	0.648548	-0.157362	1.7809	0.138614	0.363645	0.670186	-1.27835	-0.981895	0.0415639	-0.795647	-1.04069
125	310001	320001	315001	-0.157767	-0.0507086	-0.678639	1.42285	-0.097639	0.0555634	0.588112	-1.51867	-1.13258	0.272918	-0.199425	-1.34593	0.34997	0.465694	-0.351137	1.77544	0.0103328	0.413634	0.744193	-1.34294	-0.858223	0.15522	-0.509509	-1.0623
126	312501	322501	317501	0.261648	-0.60999	-0.690125	1.62258	0.000971503	0.0769417	0.451931	-1.51539	-1.14973	0.0786594	-0.275192	-1.38727	0.682405	-0.340637	-0.404486	1.94277	-0.00989923	0.439001	0.630524	-1.33476	-0.907667	-0.034214	-0.615606	-1.10268
127	315001	325001	320001	0.389101	-1.23324	-0.105685	1.51181	-0.229327	-0.154439	0.169507	-1.547	-1.04494	0.00308582	-0.0722231	-1.38788	0.76423	-1.1039	0.164167	1.89739	-0.270921	0.133068	0.381188	-1.3605	-0.74133	-0.0614163	-0.442747	-1.10551
128	317501	327501	322501	-0.389208	-1.17263	0.188976	1.41304	-0.590222	-0.119001	-0.11865	-1.30233	-1.00409	-0.109215	0.276954	-1.35574	0.132677	-0.992376	0.447859	1.86739	-1.01598	0.151773	0.133784	-1.07289	-0.675911	-0.131765	-0.117995	-1.06674
129	320001	330001	325001	0.0389208	-0.879813	-0.131583	1.47621	-0.739917	-0.123654	-0.10727	-1.12736	-1.00134	-0.440987	-0.679018	-1.35905	0.464369	-0.674815	0.103094	1.89108	-1.05264	0.151551	0.140452	-0.881633	-0.674897	-0.45565	-1.04355	-1.06999
130	322501	332501	327501	-0.222343	-0.469515	-0.398647	1.64737	-0.65729	-0.256283	-0.214209	-1.11847	-1.22011	-0.497425	-1.35318	-1.36067	0.277902	-0.17167	-0.119847	1.96631	-0.757756	0.0437999	0.0606072	-0.866068	-0.945579	-0.53949	-1.70025	-1.07158
131	325001	335001	330001	-0.279136	0.0256196	-0.60784	1.92885	-0.536271	-0.237089	-0.0660401	-0.897215	-1.22029	-0.385016	-1.28561	-1.24286	0.236127	0.403083	-0.354086	1.98706	-0.674092	0.0898781	0.185082	-0.620019	-0.943441	-0.409228	-1.63497	-0.955299
132	327501	337501	332501	-0.0686727	0.401539	-0.529876	2.2788	-0.301831	-0.671887	0.0532928	-1.12211	-1.33022	-0.176791	-1.49344	-1.24884	0.38866	0.881515	-0.260884	2.07652	-0.246099	-0.361915	0.289357	-0.900604	-1.13717	-0.236661	-1.78546	-0.96518
133	330001	340001	335001	-0.314458	0.273505	-0.337672	2.21561	-0.212762	-0.673458	-0.020869	-1.32716	-1.41	0.00708453	-1.44602	-1.14162	0.183513	0.568282	-0.010532	2.05162	-0.0950188	-0.434738	0.231354	-1.13205	-1.27888	-0.0198537	-1.7257	-0.861371
134	332501	342501	337501	-0.754451	-0.0881963	-0.386695	2.0499	-0.290951	-0.465822	0.0890207	-1.35279	-1.3092	0.43789	-1.49291	-0.816793	-0.168664	0.398677	-0.0552135	1.95971	-0.222581	-0.107267	0.317273	-1.15723	-1.09101	0.399533	-1.79917	-0.572311
135	335001	345001	340001	-0.796844	-0.123244	-0.527227	2.03062	-0.410729	-0.383452	0.170104	-1.5004	-1.49947	0.261486	-1.50189	-1.09627	-0.188246	0.435735	-0.202109	2.08897	-0.294257	0.00259279	0.383023	-1.31798	-1.34701	0.189955	-1.82664	-0.837009
136	337501	347501	342501	-0.528065	-0.271344	-0.691533	1.95259	-0.465973	-0.0944271	0.201634	-1.52037	-1.47411	0.29247	-1.51379	-1.06882	0.0347377	0.271016	-0.373399	2.025	-0.355912	0.402715	0.38334	-1.33059	-1.2774	0.211556	-1.81014	-0.807352
137	340001	350001	345001	-0.541054	-0.258647	-0.691533	1.87029	-0.296719	-0.0675569	0.304348	-1.55717	-1.38303	0.175844	-1.36803	-1.16802	0.036883	0.251436	-0.373399	1.95599	-0.195902	0.415132	0.459748	-1.37091	-1.15701	0.0987511	-1.6758	-0.903434
138	342501	352501	347501	-0.359233	0.285423	-0.504391	1.97836	-0.417182	-0.0503437	0.31742	-1.43487	-1.39796	-0.171344	-1.23559	-1.31881	0.185735	0.734409	-0.291957	1.98623	-0.297183	0.462595	0.444885	-1.2342	-1.21708	-0.232112	-1.53377	-1.03288
139	345001	355001	350001	0.142706	0.70624	-0.286578	1.9904	-0.419912	-0.123148	0.326754	-1.26915	-0.993845	-0.0565217	-1.14167	-1.22115	0.60369	1.1559	-0.0536161	2.00717	-0.185348	0.498073	0.489678	-1.0341	-0.731341	-0.0204004	-1.41231	-0.944788
140	347501	357501	352501	0.372646	0.500835	0.289715	2.07343	-0.504668	-0.17352	0.368276	-1.09618	-1.09407	-0.311301	-1.2733	-1.31032	0.795609	0.879112	0.471025	2.04404	-0.253428	0.394257	0.542589	-0.821852	-0.884091	-0.269944	-1.62407	-1.02948
141	350001	360001	355001	0.902092	0.483661	0.111234	2.15623	-0.505798	-0.0890598	0.430426	-0.773832	-1.18754	-0.144821	-1.5489	-1.22931	1.21183	0.836413	0.323095	2.08806	-0.34454	0.45688	0.628761	-0.422804	-1.04056	-0.123636	-1.8535	-0.946259
142	352501	362501	357501	0.488749	-0.0013797	0.504662	2.17542	-0.392717	-0.0300649	0.346502	-1.05186	-1.12621	0.0416639	-1.41611	-1.32464	0.887887	0.266421	0.764152	2.12411	-0.249521	0.516416	0.568144	-0.75139	-0.876964	0.0322562	-1.69803	-1.03625
143	355001	365001	360001	0.188287	-0.606987	0.458625	2.17972	-0.0365223	0.0776641	0.410667	-1.19822	-1.49876	-0.461065	-1.4665	-1.35191	0.626155	-0.0253464	0.709302	2.01728	0.0952267	0.553571	0.61321	-0.9343	-1.35179	-0.552564	-1.73827	-1.0591
144	357501	367501	362501	-0.153598	-0.544088	0.405424	2.12289	0.0444414	0.212544	0.369638	-1.23941	-1.66899	-0.541984	-1.45526	-1.18157	0.327849	0.20504	0.675769	1.96291	0.329825	0.663428	0.579471	-0.986562	-1.5926	-0.63376	-1.6707	-0.889436
145	360001	370001	365001	-0.314458	-0.558951	1.01432	2.11506	0.0384875	0.129741	0.0124867	-1.57876	-1.71279	-0.971158	-1.06055	-1.20716	0.183513	0.353228	1.26193	1.93312	0.562107	0.732903	0.261965	-1.40379	-1.65185	-1.03996	-1.26971	-0.901496
146	362501	372501	367501	NA	-0.597544	NA	2.00022	0.316869	NA	NA	-1.54462	-2.01817	-1.77633	NA	NA	NA	0.804857	NA	1.80736	1.07085	NA	NA	-1.37228	-2.13382	-1.76311	NA	NA
147	365001	375001	370001	NA	-0.588756	NA	2.15031	-0.190472	NA	NA	-1.07001	-2.02364	-1.71692	NA	NA	NA	0.698426	NA	1.92555	0.378354	NA	NA	-0.891947	-2.14871	-1.67226	NA	NA
148	367501	377501	372501	NA	-0.732644	NA	1.96084	0.143876	NA	NA	-1.12052	-1.82476	-1.79073	NA	NA	NA	0.463006	NA	1.92978	-0.574136	NA	NA	-0.949006	-1.86658	-1.79473	NA	NA
149	370001	380001	375001	-0.612372	-0.664674	-0.933021	1.78651	0.0230693	0.914661	0.415656	-1.04203	-1.65524	-1.15846	-1.46717	-0.105685	-0.119678	0.4382	-0.69675	1.88687	-0.497011	1.35338	0.668885	-0.858107	-1.64236	-1.21645	-1.80111	0.164167
150	372501	382501	377501	-0.612372	-0.475052	-1.13197	1.84966	0.172931	0.813564	-0.0456908	-1.30461	-1.4584	-0.788144	-1.99755	-0.938943	-0.119678	0.472555	-0.863137	1.94382	-0.147634	1.15374	0.160295	-1.13741	-1.29002	-0.831648	-2.36222	-0.649194
151	375001	385001	380001	1.32331	-0.667884	0.128407	1.70838	-0.0265553	0.57758	0.0344062	-1.49724	-1.25507	-0.100595	-1.56962	-0.957643	1.45945	-0.119199	0.456032	1.9265	-0.207539	0.895192	0.223334	-1.33188	-1.04134	-0.14587	-1.90717	-0.679322
152	377501	387501	382501	1.36862	-0.345844	0.630307	1.69879	-0.13134	0.484643	0.0541307	-1.5081	-1.29375	0.353112	-1.40915	-0.928256	1.58031	-0.00747869	0.808435	1.96358	-0.207769	0.76645	0.238197	-1.33456	-1.08055	0.326703	-1.72228	-0.636232
153	380001	390001	385001	1.22387	-0.291983	0.861814	2.00311	-0.30261	0.198394	0.0541937	-1.48829	-1.22957	0.375011	-1.46943	-0.874922	1.46906	0.0998351	1.0477	2.06654	-0.566746	0.354807	0.234843	-1.29396	-1.00631	0.373075	-1.78984	-0.606095
154	382501	392501	387501	0.570825	-0.322038	0.936673	1.8907	-0.460208	0.0703621	0.231136	-1.39703	-1.17461	0.528615	-1.23904	-0.803355	0.957811	0.142263	1.15594	2.03392	-0.892383	0.341491	0.411441	-1.19017	-0.998605	0.53859	-1.48005	-0.531358
155	385001	395001	390001	NA	-0.200693	0.861814	1.85942	-0.558328	0.151163	0.238499	-1.34597	-1.23652	0.532786	-1.3534	-0.898016	0.48565	0.394456	1.0477	2.00379	-1.09831	0.418608	0.43112	-1.13628	-1.04243	0.559926	-1.56192	-0.622994
156	387501	397501	392501	-0.359233	-0.282032	0.287748	1.84369	-0.474127	0.176239	0.319988	-1.38913	-1.07943	0.502023	-1.38447	-0.969729	0.185735	0.240613	0.648465	1.93245	-1.03967	0.492958	0.487823	-1.19509	-0.870019	0.547608	-1.5947	-0.71497
157	390001	400001	395001	-0.227812	-0.336192	0.0767059	1.6062	-0.283971	0.378884	0.298293	-1.51597	-1.10593	0.378832	-1.27478	-1.28951	0.295064	0.20757	0.434156	1.88229	-0.503165	0.833845	0.480587	-1.35166	-0.897315	0.404516	-1.49164	-1.01069
158	392501	402501	397501	-0.0188287	-0.13935	-0.0183955	1.73097	-0.285683	0.393345	0.466446	-1.63321	-1.27032	0.377295	-1.2675	-1.41849	0.457575	0.275686	0.296812	1.90318	-0.3615	0.780248	0.61467	-1.48016	-1.0774	0.384247	-1.54002	-1.13993
159	395001	405001	400001	-0.0188287	0.110374	-0.0130528	1.71678	-0.258105	0.313216	0.717242	-1.69647	-1.33399	0.175412	-1.38098	-1.27799	0.457575	0.423958	0.296349	1.94405	-0.100025	0.685646	0.821649	-1.5477	-1.17388	0.13154	-1.68799	-1.01003
160	397501	407501	402501	-0.116745	0.125294	-0.398801	1.8123	-0.281159	0.287137	0.665868	-1.74496	-1.46524	0.286444	-1.54234	-1.29911	0.381919	0.448063	-0.137345	2.03043	0.0434701	0.678035	0.812361	-1.59116	-1.30344	0.21844	-1.87573	-1.02928
161	400001	410001	405001	-0.227812	0.0275282	-0.370952	1.94488	-0.299621	0.306117	0.605285	-1.6849	-1.48004	0.362351	-1.66563	-1.28109	0.295064	0.494122	-0.123592	2.01767	-0.0659143	0.698258	0.749869	-1.52386	-1.32705	0.262812	-1.97547	-1.01442
162	402501	412501	407501	0.0407291	-0.146372	-0.0183955	1.86858	-0.301384	0.314882	0.422101	-1.66646	-1.30816	0.341476	-1.62578	-1.28772	0.517934	0.5112	0.18159	1.9699	0.0735829	0.750423	0.610464	-1.50118	-1.07133	0.220464	-1.93069	-1.02042
163	405001	415001	410001	0.188287	-1.05362	-0.0907772	2.02637	-0.519959	0.388208	-0.0749333	-1.65183	-1.13439	0.377657	-1.55764	-1.47296	0.626155	-0.800624	0.0977346	1.92519	-0.345654	0.913086	0.168847	-1.48436	-0.865872	0.291606	-1.8561	-1.19177
164	407501	417501	412501	0.184317	-1.47398	0.610821	2.04235	-0.916044	0.433358	-0.49309	-1.65733	-1.13601	0.234894	-1.44494	-1.52268	0.594703	-1.38437	0.68843	1.9131	-1.08797	0.957823	-0.231376	-1.49154	-0.864107	0.19292	-1.71864	-1.23383
165	410001	420001	415001	1.08976	-1.95036	0.810855	2.14662	-1.1209	0.518658	-0.93143	-1.72763	-1.3028	0.210077	-1.08676	-1.54888	1.14317	-2.21579	0.800043	2.01926	-1.43989	0.987695	-0.660246	-1.57023	-1.0776	0.265242	-1.37648	-1.25605
166	412501	422501	417501	-0.0686727	-2.08497	0.366893	2.22445	-1.206	0.333762	-1.08339	-1.72471	-1.384	0.123194	-1.32167	-1.50011	0.38866	-2.57406	0.547824	2.09924	-1.58917	0.716891	-0.81553	-1.56679	-1.19961	0.231665	-1.60899	-1.2148
167	415001	425001	420001	-0.181141	-1.64328	0.485154	2.19074	-0.970469	0.144325	-0.524897	-1.64256	-1.53237	0.201225	-0.297378	-1.49245	0.323244	-1.93548	0.617875	2.11967	-1.27256	0.495756	-0.287708	-1.48973	-1.37339	0.284242	-0.402991	-1.20811
168	417501	427501	422501	-0.0299361	-0.517734	0.0428499	1.95302	-0.716123	0.0820112	-0.243473	-1.61189	-1.57419	0.0604677	-0.485675	-1.46913	0.456598	-0.558942	0.216713	2.05239	-0.961631	0.393237	-0.0183424	-1.46161	-1.44158	0.166731	-0.646918	-1.18394
169	420001	430001	425001	-0.0299361	0.218744	0.0428499	1.91087	-0.882316	-0.202804	-0.0742794	-1.38027	-1.44534	0.01575	-0.333545	-1.38848	0.456598	0.381295	0.216713	2.03819	-1.10448	0.279955	0.141945	-1.21583	-1.24759	0.185152	-0.516105	-1.10268
170	422501	432501	427501	-0.129703	0.2274	-0.0125004	1.78235	-0.856203	-0.0944277	-0.617801	-0.436077	-1.45289	0.175268	-0.0962932	-1.43242	0.362291	0.41424	0.160226	1.95928	-1.11223	0.788304	-0.372591	-0.142344	-1.28	0.288014	-0.246955	-1.13375
171	425001	435001	430001	0.443576	0.471663	-0.286578	1.88039	-0.97946	-0.144747	-1.24385	-0.329599	-1.07591	0.0229306	-0.9668	-1.42484	0.820347	0.68545	-0.0536161	2.00021	-1.20977	0.817855	-0.957181	-0.00986394	-0.729756	0.144464	-1.30638	-1.12574
172	427501	437501	432501	0.467049	-0.443205	0.366893	1.99405	-0.934931	-0.243437	-1.4751	-0.0441461	-0.810063	-0.108335	-1.07824	-1.42197	0.796062	-0.151232	0.547824	2.00225	-0.824606	0.868008	-1.17858	0.3152	-0.370612	-0.0484309	-1.49611	-1.1228
173	430001	440001	435001	0.467049	0.293201	0.0847953	2.03904	-0.659929	-0.343439	-1.45442	0.280421	-1.31144	-0.349083	-1.22675	-1.42083	0.796062	0.889914	0.289671	1.98971	-0.61151	0.615841	-1.15695	0.698908	-1.09796	-0.498937	-1.57183	-1.12161
174	432501	442501	437501	0.895178	-0.0284146	-0.350841	1.56604	-0.787985	-0.727778	-1.0729	-0.550382	-1.59546	-1.11347	-1.30281	-1.34688	1.12775	0.668344	-0.154491	1.72855	-0.706244	-0.0817142	-0.774825	-0.283512	-1.5401	-1.21608	-1.65226	-1.05409
175	435001	445001	440001	0.167656	0.384059	-0.185445	1.48081	-0.701882	-0.74204	-0.151982	-1.03955	-1.71164	-0.449754	-0.9668	-1.33022	0.487251	0.985641	-0.107421	1.80754	-0.799787	-0.084199	0.0719639	-0.830721	-1.71024	-0.55394	-1.30638	-1.03745
176	437501	447501	442501	0.0833788	0.248871	-0.0642136	1.50509	-0.483534	-0.37393	-0.0163352	-1.37463	-1.61648	0.0468452	-0.918348	-1.36688	0.521066	0.765103	0.0906518	1.83482	-0.558516	0.0987849	0.229298	-1.19226	-1.57848	-0.0633087	-1.23956	-1.07767
177	440001	450001	445001	0.134712	0.245717	0.0287645	1.32464	-0.386484	-0.3755	-0.167468	-1.57179	-1.53174	0.238556	-1.04371	-1.43082	0.592029	0.854315	0.227189	1.79955	-0.26579	0.0071114	0.095413	-1.40998	-1.43255	0.143312	-1.36144	-1.14328
178	442501	452501	447501	0.379003	0.0625537	-0.0296508	1.59042	-0.367648	-0.32552	-0.108326	-1.62912	-1.35151	0.38554	-1.01078	-1.45039	0.807813	0.532266	0.118411	1.93067	-0.283898	-0.0334439	0.158473	-1.46661	-1.17895	0.263764	-1.30489	-1.15759
179	445001	455001	450001	0.361461	-0.034193	0.00200701	1.67591	-0.319935	-0.419233	-0.100007	-1.56715	-1.36577	0.159676	-0.893368	-1.47053	0.796308	0.455123	0.139011	1.96073	-0.0292051	-0.326909	0.182734	-1.39655	-1.24013	0.218792	-1.146	-1.17865
180	447501	457501	452501	0.445332	-0.14419	-0.0265025	1.91224	-0.712285	-0.571538	-0.0235844	-1.33083	-1.1744	0.0430085	-0.701369	-1.50163	0.864284	0.237432	0.103827	2.04077	-0.737932	-0.42957	0.273571	-1.1329	-0.920723	0.232686	-0.942444	-1.20644
181	450001	460001	455001	0.555293	-0.0915444	0.0376267	2.14117	-0.81517	-0.534612	0.388825	-1.08635	-1.08554	0.0947556	-0.40224	-1.48706	0.940516	0.200972	0.16059	2.10643	-1.06888	-0.366972	0.684216	-0.867476	-0.830241	0.460687	-0.563811	-1.1912
182	452501	462501	457501	-0.0711914	0.560303	-0.0659462	2.25204	-0.761948	-0.341372	0.30451	-0.657647	-1.28852	-0.21524	0.120544	-1.51316	0.424154	0.802839	0.170528	2.17084	-1.65281	-0.0131676	0.557089	-0.383366	-1.0607	0.173213	-0.0311034	-1.21861
183	455001	465001	460001	-0.257951	0.713313	0.414876	2.00815	-0.796497	-0.246669	-0.0413829	-0.819002	-1.33964	-0.214889	0.663088	-1.41144	0.271299	0.880671	0.604771	2.03774	-1.64729	0.196272	0.206505	-0.568257	-1.06959	-0.0242412	0.456177	-1.11188
184	457501	467501	462501	-0.310538	1.5019	0.447421	1.74701	-0.53086	-0.167268	-0.181751	-0.981679	-1.46824	-0.238364	-0.328035	-1.43448	0.229627	1.82264	0.645362	1.99675	-0.589323	0.202514	0.0443754	-0.750224	-1.29068	-0.164447	-0.518685	-1.13598
185	460001	470001	465001	-0.276006	1.34925	0.517557	1.53264	-0.461614	-0.192634	-0.106485	-1.13599	-1.38423	-0.267649	-0.412709	-1.39829	0.261161	1.58192	0.677011	1.91288	-0.419637	0.31477	0.11819	-0.923723	-1.179	-0.182237	-0.657906	-1.10849
186	462501	472501	467501	NA	0.417557	0.911598	1.44226	-0.451671	-0.22558	-0.0922949	-1.29844	-1.34546	0.0104802	-1.0477	-1.39563	0.48565	0.737876	1.02904	1.84577	0.0543295	0.257892	0.143239	-1.11651	-1.12668	0.0787295	-1.36914	-1.10896
187	465001	475001	470001	0.299361	-0.314715	0.335779	1.59484	-0.477233	-0.209359	-0.0407424	-1.2795	-1.28989	0.166058	-1.02169	-1.43542	0.727461	-0.00559465	0.533511	1.93141	-0.0400737	0.365393	0.196715	-1.08626	-1.05584	0.196347	-1.3393	-1.15384
188	467501	477501	472501	0.998943	-0.842581	-0.0287408	1.44497	-0.414161	-0.331743	-0.0499544	-0.980948	-1.16911	0.236828	-1.11898	-1.41125	1.31193	-0.68837	0.200149	1.87209	-0.103443	0.339789	0.198267	-0.736787	-0.949371	0.333932	-1.423	-1.12951
189	470001	480001	475001	1.23058	-0.603618	-0.198349	1.56552	-0.432093	-0.170171	-0.0745425	-0.8963	-1.14253	0.416898	-1.05213	-1.44769	1.48941	-0.334066	0.0876298	1.90467	-0.150379	0.299729	0.167619	-0.635737	-0.902463	0.447793	-1.36395	-1.16142
190	472501	482501	477501	1.18178	-0.254094	-0.29056	1.66521	-0.240112	0.0154812	0.0923378	-1.06194	-1.18312	0.386336	-1.04817	-1.4137	1.45688	-0.0786681	0.0512865	1.92216	-0.130301	0.530415	0.338185	-0.805445	-0.967805	0.355688	-1.35161	-1.12086
191	475001	485001	480001	0.998943	-0.0258124	0.0811353	1.45596	-0.120585	-0.00899964	0.108759	-1.0884	-1.08069	0.26102	-0.98833	-1.3464	1.31193	0.334168	0.413362	1.65879	0.0338012	0.391922	0.367496	-0.833161	-0.812887	0.260182	-1.26985	-1.05085
192	477501	487501	482501	0.443576	0.344085	0.319613	1.66088	-0.544004	0.100589	0.0814274	-1.36145	-1.31416	0.272184	-0.989244	-1.17701	0.820347	0.798523	0.651232	1.50099	-0.764856	0.329472	0.341271	-1.15234	-1.0636	0.252297	-1.30175	-0.882834
193	480001	490001	485001	0.362865	0.434935	0.0931955	1.58983	-0.356237	0.0184026	0.228103	-1.42745	-1.39015	0.326514	-0.782774	-1.01629	0.77726	0.717191	0.422282	1.55784	-0.420968	0.292215	0.491111	-1.22889	-1.20525	0.273172	-1.03939	-0.721371
194	482501	492501	487501	0.362865	0.438166	0.22891	1.79032	-0.45176	-0.187186	0.25941	-1.43329	-1.28083	0.0933041	-0.0905778	-1.0729	0.77726	0.738242	0.492606	1.73295	-0.619072	0.00473423	0.490294	-1.24358	-1.06285	0.0322517	-0.344444	-0.78026
195	485001	495001	490001	0.362865	0.249951	-0.356763	1.95751	-0.679661	-0.253662	0.343662	-1.52513	-1.21903	-0.0754673	0.346333	-1.09601	0.77726	0.543407	-0.0949593	1.89998	-0.910079	-0.0165333	0.532663	-1.34417	-0.950937	-0.129494	0.0401381	-0.797033
196	487501	497501	492501	0.190069	0.252602	-0.243513	1.8448	-0.474364	-0.369383	0.62539	-1.65216	-1.21996	-0.0142108	0.157385	-1.21895	0.641252	0.675494	-0.0220854	1.9905	-0.506759	0.137572	0.743851	-1.48679	-0.941846	-0.0292293	-0.168736	-0.922796
197	490001	500001	495001	0.189321	0.068874	0.216419	1.91195	-0.363234	-0.38433	0.524088	-1.55964	-1.09474	-0.152621	-0.0976672	-1.33948	0.63483	0.587313	0.421751	2.01196	-0.340913	0.135175	0.631924	-1.39186	-0.766439	-0.168351	-0.448335	-1.0467
198	492501	502501	497501	-0.0700382	-0.145293	0.186031	1.94174	-0.325419	-0.351981	0.403991	-1.58946	-1.11401	-0.0330756	-0.734459	-1.32448	0.407223	0.401673	0.422383	2.01654	-0.229756	0.172203	0.524137	-1.42626	-0.770987	-0.057333	-1.07439	-1.03072
199	495001	505001	500001	0.0667112	-0.312398	0.584657	2.02312	-0.156359	-0.163916	0.652502	-1.53952	-1.21602	0.102126	-1.4642	-1.28912	0.532112	0.123317	0.75437	2.06412	-0.0424635	0.342418	0.766507	-1.38158	-0.938027	0.00376195	-1.75422	-1.00599
200	497501	507501	502501	0.0854297	-0.956826	0.485194	2.28839	0.142447	-0.118607	0.462958	-1.53188	-1.23855	0.183268	-1.50306	-1.28426	0.553244	-0.913124	0.721173	2.18823	0.503966	0.20732	0.635194	-1.37183	-0.974662	0.0462143	-1.75853	-1.00432
201	500001	510001	505001	0.0228955	-0.811511	0.0811353	1.98595	-0.0720358	0.0681562	0.611423	-1.52079	-1.38679	0.110223	-1.50541	-1.3545	0.50812	-0.777531	0.323657	2.1033	0.21434	0.349959	0.773319	-1.34377	-1.23632	-0.0063812	-1.79174	-1.0705
202	502501	512501	507501	-0.0424625	-0.592863	-0.0816864	1.63773	-0.0540897	0.15859	0.54642	-1.45917	-1.35061	0.0410213	-0.941936	-1.35785	0.455643	-0.460086	0.181371	1.9854	0.220382	0.416038	0.735696	-1.26416	-1.20305	-0.0600708	-1.22325	-1.07545
203	505001	515001	510001	-0.0711914	-0.479445	-0.135473	1.45518	0.0388908	0.265147	0.358727	-1.25524	-1.22077	0.0939543	-1.04944	-1.39065	0.424154	-0.247998	0.106932	1.94088	0.282215	0.571347	0.587696	-1.01131	-1.04241	0.0578798	-1.35516	-1.10591
204	507501	517501	512501	0.0407291	0.0684558	-0.0256433	0.93772	-0.208033	0.319918	0.302024	-1.09302	-1.192	0.0987074	-1.0853	-1.36434	0.517934	0.662814	0.200957	1.70346	-0.258267	0.602664	0.560773	-0.807522	-1.01853	0.0745365	-1.41825	-1.08363
205	510001	520001	515001	0.318385	-0.0137362	0.282	1.45781	-0.518064	-0.0298767	0.0986897	-1.0283	-1.11165	0.111512	-1.13013	-1.19829	0.735269	0.55114	0.492992	1.84824	-0.776515	0.242341	0.379451	-0.751127	-0.85953	0.146004	-1.46086	-0.931103
206	512501	522501	517501	0.318385	-0.169334	0.643102	1.63269	-0.547698	0.0106935	0.149491	-1.0133	-1.1738	0.268504	-1.82501	-1.23935	0.735269	0.432346	0.78016	1.91005	-0.813982	0.345011	0.434275	-0.749806	-0.943358	0.307393	-2.16594	-0.973772
207	515001	525001	520001	0.555293	-0.068549	0.671437	1.65475	-0.652863	0.0216815	0.0743002	-1.28175	-1.29166	0.138836	-1.7521	-1.23814	0.940516	0.647239	0.879817	1.9244	-0.893353	0.310315	0.369936	-1.06912	-1.11542	0.147182	-2.06604	-0.970721
208	517501	527501	522501	0.536408	-0.259274	0.904485	1.84769	-0.68124	0.0151613	0.101595	-1.34652	-1.22356	-0.0576999	-1.71881	-1.26287	0.919689	0.755457	1.03444	2.02865	-0.849125	0.354678	0.374651	-1.15095	-1.05478	-0.0605419	-2.04198	-0.994244
209	520001	530001	525001	0.395403	-0.0229938	0.904485	1.70454	-0.247808	0.12874	0.200137	-1.39768	-1.26106	0.0225933	-1.64257	-1.33357	0.794735	1.06507	1.03444	2.00064	-0.270466	0.507201	0.468916	-1.19751	-1.11744	-0.0487084	-1.91598	-1.05767
210	522501	532501	527501	0.261648	-0.00143031	0.287748	1.63853	-0.15118	-0.0116185	0.30043	-1.40486	-1.2267	-0.189028	-1.44497	-1.31967	0.682405	0.97036	0.506258	1.94977	0.0606055	0.384379	0.553146	-1.20312	-1.0469	-0.25187	-1.79236	-1.03837
211	525001	535001	530001	-0.491512	0.10667	0.00911417	1.56684	0.139538	-0.0883347	0.243871	-1.13813	-1.1059	0.052446	-1.39803	-1.31659	0.0609952	0.9573	0.241917	1.8748	0.363557	0.306538	0.471309	-0.891229	-0.860585	0.00601649	-1.78545	-1.03291
212	527501	537501	532501	-0.314458	0.0862788	0.0687154	1.89206	0.276686	-0.0326423	0.285057	-1.26727	-1.09666	0.387048	-1.3615	-1.3135	0.183513	0.638392	0.31057	1.96611	0.516547	0.294621	0.508458	-1.04786	-0.816012	0.292939	-1.72447	-1.01893
213	530001	540001	535001	-0.153598	0.0726338	0.171807	1.86222	0.163431	0.141719	0.289233	-1.21091	-1.04692	0.39438	-1.28505	-1.16028	0.327849	0.556697	0.456279	1.97362	0.582762	0.490029	0.512425	-0.981813	-0.747161	0.279277	-1.63023	-0.881952
214	532501	542501	537501	0.179691	0.0498999	0.529176	1.95713	0.248105	0.264103	0.292328	-1.15305	-0.935375	0.386469	-1.00202	-1.01412	0.561335	0.706437	0.796372	1.97197	0.491602	0.644482	0.483451	-0.897184	-0.605865	0.32389	-1.30604	-0.743828
215	535001	545001	540001	0.37186	-0.348518	0.480163	2.07987	-0.0116616	0.172225	0.72069	-1.0427	-0.952593	0.286746	-0.785732	-1.11425	0.690237	0.16865	0.701733	2.03629	0.144761	0.644693	0.825534	-0.775879	-0.611543	0.232557	-1.03257	-0.842529
216	537501	547501	542501	0.167656	-0.412124	0.188976	1.84602	-0.0309815	0.0492459	1.11263	-0.827969	-1.21967	0.24495	-0.495837	-1.21217	0.487251	0.194002	0.447859	1.98881	0.295392	0.578607	1.10275	-0.517892	-0.965156	0.200632	-0.723934	-0.936556
217	540001	550001	545001	NA	-0.783433	-0.185445	1.78388	-0.0726988	-0.141536	1.4804	-0.627418	-1.43521	0.236208	0.0148356	-1.33412	NA	-0.294265	-0.107421	1.96619	0.25335	0.344137	1.38203	-0.271829	-1.26648	0.229933	-0.167958	-1.03961
218	542501	552501	547501	0.167656	-1.12867	-0.205629	1.8065	-0.288437	-0.154316	1.52891	-0.603075	-1.44763	0.254916	-0.0328188	-1.40075	0.487251	-0.795712	-0.121386	2.02525	0.113023	0.31973	1.42482	-0.245722	-1.28099	0.204179	-0.345675	-1.10471
219	545001	555001	550001	-0.0650102	-0.802588	-0.469825	1.69788	-0.3048	-0.283526	0.82478	-0.819896	-1.45133	0.16491	0.178509	-1.41974	0.345251	-0.443661	-0.337418	1.97305	0.0682958	0.146132	0.887632	-0.493647	-1.28795	0.161214	-0.131404	-1.12457
220	547501	557501	552501	-0.0650102	-0.971689	-0.469825	1.65612	-0.633704	-0.222161	-0.0385775	-0.870538	-1.26871	0.0173481	0.178509	-1.42371	0.345251	-0.910949	-0.337418	1.92606	-0.835627	0.250338	0.160401	-0.570613	-1.01721	0.0759187	-0.131404	-1.12451
221	550001	560001	555001	-0.0650102	-0.00520775	-0.154822	1.64186	-1.07795	-0.25237	-0.576973	-0.97788	-1.12062	-0.163772	0.178509	-1.48953	0.345251	0.370456	0.0315959	1.88025	-2.16314	0.27942	-0.319704	-0.692252	-0.76793	-0.0885741	-0.131404	-1.19856
222	552501	562501	557501	-0.709896	0.217001	0.329213	1.77702	-0.847818	-0.483472	-0.620267	-0.625017	-0.902971	-0.168385	-0.237446	-1.34302	-0.151067	0.363418	0.628054	1.90148	-2.15004	-0.0213363	-0.318622	-0.340523	-0.568199	-0.0797584	-0.568037	-1.05375
223	555001	565001	560001	-0.153598	-0.404495	0.410363	1.73808	-0.961133	-0.277541	-0.581646	-0.616809	-0.988992	-0.0115304	-0.188325	-1.31961	0.327849	0.389722	0.672353	1.88171	-1.94588	0.120929	-0.289467	-0.337163	-0.700547	0.0351927	-0.485278	-1.03073
224	557501	567501	562501	-0.153598	-0.461785	0.532088	1.55814	-0.566656	-0.262472	-0.15772	-0.690914	-1.07028	-0.051207	-0.271733	-1.2854	0.327849	0.267026	0.81512	1.79843	-1.04768	0.0624625	0.10793	-0.423201	-0.831051	-0.0197541	-0.576216	-1.00069
225	560001	570001	565001	-0.153598	-0.461785	0.670682	1.57111	-0.273689	-0.168873	0.169441	-0.746015	-1.04748	0.119749	-0.271733	-1.17063	0.327849	0.267026	0.964407	1.81693	-0.275642	0.0623356	0.42834	-0.535276	-0.910372	0.106946	-0.576216	-0.884382
226	562501	572501	567501	-0.0686727	-0.552018	0.553138	1.09516	-0.477119	0.145873	0.0960095	-1.28658	-1.38974	0.202262	0.0254642	-1.34791	0.38866	0.184044	0.790602	1.59213	-0.247624	0.474404	0.3212	-1.10958	-1.22967	0.150545	-0.244824	-1.06072
227	565001	575001	570001	NA	-0.50517	0.561682	0.831515	-0.0452086	0.00765903	0.815309	-1.17922	-1.22267	-0.131317	-0.221126	-1.24279	NA	-0.213241	0.864876	1.4538	0.171347	0.606441	0.942189	-1.08677	-0.984123	-0.226028	-0.441269	-0.958992
228	567501	577501	572501	0.59158	-0.497867	-0.496052	1.37289	0.0454784	-0.452615	0.375732	-0.168504	-1.0415	-0.223935	0.721095	-1.31211	0.730157	0.0847028	-0.187596	1.66049	0.473845	0.115321	0.512502	-0.186792	-0.773816	-0.267602	0.760468	-1.0329
229	570001	580001	575001	-0.389208	-0.308283	-0.611948	1.25654	-0.0692138	0.0395874	0.541808	-0.810652	-1.09444	-0.302154	0.247893	-1.33983	0.132677	0.189015	-0.29314	1.61803	0.266111	0.42213	0.691094	-0.676609	-0.829387	-0.365819	0.13766	-1.05288
230	572501	582501	577501	-0.528065	-0.337023	-0.527227	1.38331	-0.230784	-0.00265537	0.327723	-0.937587	-1.25757	-0.336088	-0.196674	-1.27234	0.0347377	0.169735	-0.202109	1.71576	0.0626601	0.291132	0.493835	-0.6986	-1.06136	-0.387751	-0.376142	-0.997195
231	575001	585001	580001	-0.640177	-0.723965	-0.440455	1.41729	-0.520624	-0.065217	0.277945	-1.03049	-1.33808	-0.385418	-0.669938	-1.31581	-0.0481658	-0.32136	-0.114273	1.64577	-0.327838	0.207332	0.454139	-0.729911	-1.1532	-0.345954	-0.919665	-1.03791
232	577501	587501	582501	-0.843068	-0.649394	-0.735278	1.48719	-0.609606	0.00319655	0.312592	-1.20043	-1.52537	-0.248023	-1.21146	-1.38026	-0.214081	-0.378373	-0.424639	1.70131	-0.400498	0.381321	0.480925	-0.93334	-1.38076	-0.282312	-1.53711	-1.0948
233	580001	590001	585001	-0.222343	-0.992157	-0.825819	1.46111	-0.688676	-0.110966	0.271431	-1.32345	-1.4424	0.0313471	-1.33242	-1.37829	0.277902	-0.699417	-0.528489	1.7683	-0.532621	0.256336	0.456011	-1.0816	-1.28203	-0.0113264	-1.66603	-1.0965
234	582501	592501	587501	0.261648	-0.4021	-1.0718	1.42131	-0.663091	0.204583	0.414082	-1.58243	-1.40158	0.247493	-1.60916	-1.46567	0.682405	0.0771101	-0.769927	1.76652	-0.621311	0.679666	0.597893	-1.3949	-1.21459	0.190475	-1.90406	-1.17528
235	585001	595001	590001	0.433623	0.28868	-0.648659	1.3889	-0.512405	0.359132	0.371892	-1.64392	-1.19605	0.498491	-1.60828	-1.43753	0.832499	0.697046	-0.322414	1.88173	-0.513103	0.807361	0.56479	-1.46888	-0.983892	0.355034	-1.90142	-1.14595
236	587501	597501	592501	0.118755	1.10024	-0.444803	0.591829	-0.68854	0.220418	0.581249	-1.70671	-1.03467	0.508167	-1.51426	-1.41961	0.591762	1.22313	-0.132328	1.59074	-0.832938	0.675469	0.817718	-1.54469	-0.783965	0.3789	-1.76854	-1.13039
237	590001	600001	595001	-0.0424625	1.3475	-0.404891	-0.00458889	-0.859823	-0.0316866	0.781691	-1.73633	-1.00286	0.218747	-1.66869	-1.45617	0.455643	1.45574	-0.0920499	1.39335	-1.2764	0.600663	1.06768	-1.58051	-0.757608	0.0742896	-1.90871	-1.15936
238	592501	602501	597501	-0.227812	1.94974	-0.283144	-0.442403	-1.20071	-0.457082	0.959776	-1.73286	-0.75735	-0.112549	-1.69795	-1.31516	0.295064	1.68106	0.0260998	1.24708	-1.90894	0.385096	1.31448	-1.57641	-0.517379	-0.289528	-1.98835	-1.01453
239	595001	605001	600001	-0.326845	2.66244	-0.315104	-1.10922	-1.3708	-0.721124	1.22085	-1.75898	NA	-0.993153	NA	NA	0.20066	2.14305	-0.0386495	0.999511	-2.21199	0.265098	1.62967	-1.60829	NA	-1.12938	NA	NA
240	597501	607501	602501	-0.754451	2.5598	NA	-0.141932	-1.27751	-0.867498	1.02824	-1.33846	-0.910043	-0.672504	0.140602	-0.989797	-0.168664	2.03588	NA	1.25198	-1.96824	0.203264	1.4447	-1.09969	-0.566329	-0.861865	0.794189	-0.73343
241	600001	610001	605001	0.179691	0.878521	0.162121	0.880084	-1.21288	-0.609418	0.636159	-1.26652	-1.48075	0.068171	-1.45689	-1.07524	0.561335	1.07786	0.317407	1.57624	-1.60461	0.236531	0.958914	-1.01306	-1.35947	-0.107848	-1.70636	-0.821653
242	602501	612501	607501	0.0833788	0.613109	0.469311	1.36902	-0.609296	-0.507245	0.360676	-1.0561	-0.71243	0.256037	-1.62493	-1.14529	0.521066	0.949885	0.725523	1.753	-0.44659	0.036596	0.645222	-0.799496	-0.657569	0.13063	-1.90853	-0.87842
243	605001	615001	610001	0.0833788	0.0918579	0.469311	1.56387	-0.581723	-0.431581	0.17271	-0.935685	-0.945898	0.240335	-1.62493	-1.25689	0.521066	0.640463	0.725523	1.83266	-0.473103	0.150219	0.454286	-0.661389	-0.923268	0.078527	-1.90853	-0.982738
244	607501	617501	612501	-0.0707523	-0.383993	-0.109584	1.87977	-0.439606	-0.100138	0.0540963	-1.307	-1.02331	-0.0734747	-1.65387	-1.45957	0.41756	0.272882	0.171754	1.99092	-0.249651	0.413276	0.310449	-1.1269	-1.0151	-0.159414	-1.94577	-1.17195
245	610001	620001	615001	-0.0707523	-0.42966	-0.369924	1.62601	-0.303063	-0.168166	-0.10727	-1.06979	-0.728029	-0.215265	-1.37317	-1.50865	0.41756	0.323262	-0.0993478	1.83414	-0.100032	0.290182	0.140452	-0.889101	-0.67	-0.219025	-1.46383	-1.21391
246	612501	622501	617501	-0.0700382	-0.276181	-0.590234	1.73924	-0.479569	-0.134811	-0.0955668	-1.27648	-1.10274	-0.487583	-1.3354	-1.4039	0.407223	0.245675	-0.381262	1.86424	-0.418106	0.368879	0.107081	-1.10317	-0.88375	-0.519206	-1.47428	-1.11266
247	615001	625001	620001	-0.0700382	-0.342326	-0.200742	1.63971	-0.456639	-0.0820459	0.118262	-1.26008	-0.836397	-0.0663756	-1.41832	-1.36437	0.407223	0.0521309	0.0245896	1.79067	-0.322264	0.28585	0.326612	-1.07877	-0.578201	0.0570421	-1.58168	-1.07358
248	617501	627501	622501	0.98399	-0.406975	0.22118	1.69465	-0.524798	-0.0114348	0.555829	-1.32287	-0.916885	0.11323	-0.965444	-1.17058	1.28308	-0.0161332	0.402375	1.82201	-0.237195	0.342028	0.682625	-1.16371	-0.696354	0.366397	-1.16399	-0.882825
249	620001	630001	625001	1.09666	-0.3064	0.41177	2.19621	-0.394672	0.212017	0.945734	-1.43678	-1.08398	0.117684	-1.19733	-0.839962	1.37069	-0.2252	0.651237	2.05662	-0.134435	0.587956	0.999267	-1.26965	-0.901886	0.328264	-1.52666	-0.560281
250	622501	632501	627501	0.957956	-0.228193	0.571987	2.13682	-0.226989	0.394462	0.978344	-1.40784	-1.13905	0.399153	-0.960703	-1.25937	1.26919	0.103989	0.824418	2.02662	0.0958317	0.745802	1.03614	-1.18822	-1.02418	0.654308	-1.27042	-0.98348
251	625001	635001	630001	0.998943	-0.23197	0.458625	2.18808	-0.0654942	0.445435	0.988203	-1.59708	-1.27149	0.332324	-1.13297	-1.36571	1.31193	0.32712	0.709302	2.15224	0.296689	0.813821	1.02749	-1.42674	-1.0828	0.428533	-1.47275	-1.078
252	627501	637501	632501	1.00055	-0.115265	0.647549	2.04453	0.0850427	0.415305	0.667461	-1.60688	-1.32969	0.380101	-1.62307	-1.43977	1.25056	0.338438	0.941546	2.05921	0.198427	0.743909	0.769088	-1.44237	-1.10086	0.367691	-1.99332	-1.15002
253	630001	640001	635001	0.389101	-0.124166	0.491191	1.88765	0.0244543	0.246549	0.368714	-1.63474	-1.329	0.37762	-0.927707	-1.3969	0.76423	0.410525	0.758659	2.00636	0.228275	0.503973	0.548175	-1.47273	-1.09379	0.346422	-1.30667	-1.10288
254	632501	642501	637501	0.389101	-0.124819	-0.337672	2.00311	-0.0958048	0.184505	0.166292	-1.61828	-1.38527	0.414926	-0.0977245	-1.41284	0.76423	0.42181	-0.010532	2.06156	0.0279719	0.342727	0.388347	-1.46176	-1.16062	0.363165	-0.471489	-1.11317
255	635001	645001	640001	-0.222343	-0.190467	-0.529876	2.09029	-0.28008	0.0687095	0.0596217	-1.59614	-1.60733	0.3334	-0.0773873	-1.3839	0.277902	0.300892	-0.260884	2.08465	-0.339268	0.231843	0.315491	-1.43068	-1.49902	0.261609	-0.426193	-1.08278
256	637501	647501	642501	-0.491512	-0.20428	-0.471647	1.95555	-0.474649	-0.171228	-0.0287223	-1.33216	-1.51217	0.0986331	0.268729	-1.23407	0.0609952	0.350124	-0.190936	2.06864	-0.662715	-0.0276095	0.246366	-1.10172	-1.42555	-0.00248524	-0.0895059	-0.945034
257	640001	650001	645001	-0.389208	-0.233293	-0.196364	1.94261	-0.694817	-0.152938	-0.0651588	-1.21003	-1.46618	-0.0475932	-0.132832	-1.26062	0.132677	0.246493	0.0463062	2.0027	-0.872701	0.0925438	0.212256	-0.957346	-1.37824	-0.103819	-0.482289	-0.976594
258	642501	652501	647501	-0.314458	-0.21866	0.00198723	1.65555	-0.779853	-0.0932912	-0.104389	-1.13158	-1.37126	-0.125213	-1.13142	-1.30355	0.183513	0.167113	0.247292	1.91823	-0.997632	0.216823	0.143472	-0.875681	-1.2683	-0.216858	-1.48476	-1.02037
259	645001	655001	650001	0.0833788	0.318098	-0.0433879	1.94661	-0.603626	0.0927893	0.107735	-1.17604	-1.22274	0.203013	-0.946041	-1.33734	0.521066	0.748079	0.236732	2.02146	-0.809418	0.40198	0.288929	-0.92865	-1.07732	0.0905595	-1.26142	-1.06116
260	647501	657501	652501	NA	0.244954	-0.277455	1.74979	-0.435793	0.198969	0.366802	-1.49311	-1.20984	0.443869	-0.983772	-1.40743	0.459491	0.766335	0.00670625	1.9752	-0.71175	0.439068	0.494923	-1.31504	-1.04026	0.308886	-1.29022	-1.11459
261	650001	660001	655001	-0.0700382	0.133531	-0.418309	1.68945	-0.647874	-0.0959241	0.328234	-1.17991	-1.22719	0.270179	-0.713199	-1.29459	0.407223	0.581961	-0.0841867	2.00861	-1.20395	0.0917063	0.467223	-0.968888	-1.0768	0.110615	-1.00653	-0.996379
262	652501	662501	657501	-0.222343	-0.709475	-0.721853	1.85899	-0.863151	-0.42164	0.718936	-1.22456	-1.33046	0.170799	-0.485974	-1.22978	0.277902	-0.591333	-0.399998	2.05031	-1.4198	-0.350041	0.809337	-1.01164	-1.21091	0.0536757	-0.801114	-0.9315
263	655001	665001	660001	-0.0686727	-0.630485	-0.240614	1.40524	-0.838726	-0.499203	0.472705	-1.15055	-1.19652	-0.0904507	-0.120555	-1.24417	0.38866	-0.475941	0.0628985	1.86178	-1.24442	-0.401944	0.599277	-0.923065	-0.944788	-0.125623	-0.439569	-0.936342
264	657501	667501	662501	-0.153598	-0.631119	0.0523959	1.99432	-1.00328	-0.788424	0.280304	-1.17663	-1.06475	-0.168	-0.105671	-1.34356	0.327849	-0.512688	0.309443	2.06336	-1.36607	-0.618398	0.457524	-0.970092	-0.703399	-0.228072	-0.42772	-1.04064
265	660001	670001	665001	0.250167	-0.812296	0.22891	2.13287	-0.785379	-0.753558	0.316546	-1.48172	-0.848962	-0.00639117	-0.304895	-1.45645	0.682306	-0.769105	0.492606	2.06235	-0.995469	-0.505456	0.49382	-1.30581	-0.417673	-0.0701659	-0.619143	-1.15907
266	662501	672501	667501	0.339409	0.095733	0.404073	2.02728	-0.485753	-0.555266	0.116189	-1.44517	-0.791727	0.235019	-0.492581	-1.43432	0.764569	0.384654	0.616312	2.03264	-0.634091	-0.196142	0.321008	-1.27347	-0.315838	0.198349	-0.786451	-1.13574
267	665001	675001	670001	0.318385	0.170587	0.498646	2.1227	-0.540559	-0.600297	0.377275	-1.11636	-0.773464	0.2276	-0.231651	-1.4521	0.735269	0.323276	0.662695	2.06742	-0.744284	-0.337363	0.554005	-0.893308	-0.302973	0.187072	-0.606546	-1.15442
268	667501	677501	672501	0.299361	0.202609	1.0337	1.77642	-0.366646	-0.372716	0.449867	-1.0704	-0.854143	0.170389	-0.152776	-1.33357	0.727461	0.288213	1.18309	1.93243	-0.511364	-0.103876	0.627303	-0.833005	-0.458614	0.185366	-0.477502	-1.0369
269	670001	680001	675001	-0.0700382	0.400636	0.654279	1.65827	-0.300149	-0.290736	0.433666	-1.01289	-1.07612	0.148562	-0.468429	-1.16856	0.407223	0.568013	0.825374	1.91186	-0.238428	-0.043948	0.634419	-0.76837	-0.758682	0.138588	-0.777756	-0.883436
270	672501	682501	677501	-0.402535	0.0731732	0.536077	1.57811	-0.339786	-0.197408	0.355915	-1.14625	-1.27642	0.0569397	-0.504403	-1.1755	0.143664	0.320484	0.740987	1.8713	-0.478864	-0.0348592	0.58105	-0.911381	-1.05668	-0.0370405	-0.785583	-0.898291
271	675001	685001	680001	-0.194585	0.109188	0.628794	1.44226	-0.292431	-0.320072	0.224297	-1.50337	-1.2072	-0.0853494	-0.862589	-1.20671	0.321166	0.607042	0.780242	1.82377	-0.598808	-0.0667683	0.486989	-1.33015	-0.937054	-0.164221	-1.1006	-0.930485
272	677501	687501	682501	0.0667112	0.0433589	0.257622	1.70872	-0.239811	-0.362501	0.142048	-1.48489	-1.15768	-0.125494	-0.821853	-1.3373	0.532112	0.557949	0.438947	1.93828	-0.462822	-0.123508	0.418119	-1.30126	-0.815528	-0.224967	-1.07704	-1.05597
273	680001	690001	685001	0.188287	-0.0670605	0.00184758	1.56007	-0.196369	-0.304063	-0.0545858	-1.48428	-1.18015	-0.0620058	-0.833173	-1.50285	0.626155	0.384761	0.125469	1.92518	-0.440178	-0.0272254	0.215982	-1.30479	-0.834643	-0.0980625	-1.11725	-1.21302
274	682501	692501	687501	0.583662	0.0156096	0.287748	1.53473	-0.195172	-0.293054	-0.0218846	-1.50618	-1.20037	-0.0769653	-1.07317	-1.43805	0.938662	0.488043	0.506258	1.87608	-0.255773	-0.0204657	0.260262	-1.32757	-0.866107	-0.0924612	-1.37111	-1.15469
275	685001	695001	690001	0.279136	-0.215937	0.114441	1.52536	-0.241989	-0.274496	0.00950534	-1.59232	-1.31479	0.0408904	-1.166	-1.40006	0.682854	0.129736	0.405819	1.8829	-0.146387	0.0165781	0.287061	-1.42246	-1.04486	0.0028433	-1.48175	-1.11486
276	687501	697501	692501	-0.265321	-0.158137	0.708353	1.34861	-0.230355	-0.290702	0.121005	-1.60186	-1.27345	0.337116	-1.14411	-1.3237	0.258706	0.202709	1.00928	1.77893	-0.157625	-0.0537922	0.371674	-1.45155	-1.00565	0.291988	-1.42382	-1.03612
277	690001	700001	695001	-0.331311	0.0528642	0.785913	1.37986	-0.307479	-0.214922	0.256493	-1.47689	-1.27304	0.356994	-0.895198	-1.28332	0.207541	0.454342	1.04101	1.74215	-0.2437	-0.0321544	0.506745	-1.33885	-1.01805	0.28751	-1.17065	-1.0004
278	692501	702501	697501	-0.3002	-0.0423121	0.817291	1.45291	-0.158654	-0.142189	0.349552	-1.47689	-1.26228	0.457651	-0.87663	-1.20812	0.231726	0.37802	1.05575	1.86432	0.0529378	0.152185	0.558026	-1.33885	-1.0235	0.361772	-1.14207	-0.910705
279	695001	705001	700001	-0.0707523	-0.260478	0.458625	1.68928	0.00792035	0.16494	0.592213	-1.46027	-1.2169	0.662165	-0.872489	-1.26346	0.41756	0.126544	0.709302	1.85415	0.339098	0.519146	0.735523	-1.31822	-0.962215	0.56853	-1.15274	-0.968433
280	697501	707501	702501	0.821451	-0.317432	0.00911417	1.73245	-0.14746	0.358576	0.43318	-1.46335	-1.32353	0.427395	-1.11789	-1.26927	1.13079	0.0932642	0.241917	1.87373	0.201816	0.761911	0.59156	-1.29608	-1.12617	0.372817	-1.42918	-0.97339
281	700001	710001	705001	0.433623	-0.379868	-0.283144	1.90378	-0.246046	0.232975	0.512448	-1.4609	-1.29088	0.569929	-0.987866	-1.24176	0.832499	0.0276592	0.0260998	1.94915	0.197809	0.768112	0.648384	-1.26226	-1.079	0.468595	-1.27936	-0.942775
282	702501	712501	707501	0.0667112	-0.409415	-0.240614	2.12938	-0.525396	0.0459239	0.42971	-1.40208	-1.23724	0.361831	-0.829487	-1.3223	0.532112	-0.111471	0.0628985	1.98211	-0.0683159	0.559043	0.569049	-1.19237	-0.981105	0.441025	-1.12207	-1.02296
283	705001	715001	710001	-0.0188287	-0.207563	-0.0963383	2.49261	-0.907094	-0.437173	0.136948	-1.28815	-1.17773	0.209197	-0.846201	-1.23444	0.457575	0.095586	0.198187	2.17976	-0.481764	0.0355154	0.312378	-1.06122	-0.911114	0.570077	-1.10124	-0.932727
284	707501	717501	712501	-0.829427	-0.360356	-0.398753	2.918	-1.17798	-0.905923	0.398492	-1.25274	-1.23038	0.178968	-0.401208	-1.23915	-0.205859	-0.128522	-0.0793518	2.36695	-0.826599	-0.411324	0.502635	-1.03132	-0.970281	0.922093	-0.663647	-0.942415
285	710001	720001	715001	-0.754451	-0.744265	NA	3.13115	-1.31587	-1.27045	0.352701	-1.40504	-1.09533	-0.0319939	-0.740523	-1.27473	-0.168664	-0.668709	NA	2.44174	-1.05471	-0.87228	0.44638	-1.19294	-0.710152	1.09729	-0.927385	-0.970916
286	712501	722501	717501	NA	NA	NA	3.3807	-1.51164	-1.61871	NA	NA	NA	0.0292261	NA	NA	NA	NA	NA	2.58613	-1.25404	-1.24541	NA	NA	NA	1.42296	NA	NA
287	715001	725001	720001	-0.0650102	-0.349224	0.850568	3.29868	-1.4235	-1.35179	1.40567	-0.963093	-1.13979	-0.0189379	0.413051	-1.39031	0.345251	-0.426939	1.02905	2.55901	-1.38765	-0.87013	1.33447	-0.685684	-0.786573	1.30391	0.74654	-1.09785
288	717501	727501	722501	NA	-0.0603605	0.767983	2.90394	-0.945939	-1.03399	0.623972	-1.0751	-1.18908	-0.103951	0.102775	-1.47532	0.459491	0.0942384	0.911416	2.42572	-0.743009	-0.51543	0.674925	-0.845561	-0.907312	0.740181	-0.19135	-1.17923
289	720001	730001	725001	-0.181141	-0.0683741	0.731241	2.56838	-0.728176	-0.620083	0.534453	-1.22345	-1.23388	-0.0166812	-0.220192	-1.45957	0.323244	0.219134	0.960859	2.31394	-0.592429	-0.138596	0.608604	-1.01449	-1.00066	0.449556	-0.430194	-1.17195
290	722501	732501	727501	-0.116745	0.114933	0.407707	2.28767	-0.467699	-0.356095	0.332431	-1.27	-1.28108	0.0711231	-0.157799	-1.46787	0.381919	0.459052	0.648709	2.22027	-0.423467	0.0679709	0.451424	-1.05885	-1.07565	0.218261	-0.369716	-1.17741
291	725001	735001	730001	-0.181141	-0.120082	0.501113	1.89474	-0.304472	-0.190257	0.167569	-1.34543	-1.20025	0.0654565	-0.186467	-1.38611	0.323244	0.175178	0.693474	2.06723	-0.109026	0.0763592	0.331116	-1.14215	-0.966742	-0.00642366	-0.420678	-1.10158
292	727501	737501	732501	-0.326845	0.0297769	0.0811353	1.85656	-0.254078	0.0338409	0.109603	-1.53331	-1.17655	0.178433	-0.414938	-1.31378	0.20066	0.357211	0.323657	2.04908	-0.00263161	0.308118	0.298089	-1.34933	-0.916757	0.0760516	-0.601429	-1.03888
293	730001	740001	735001	-0.279136	-0.0916843	-0.0659462	1.80426	-0.145888	0.12117	-0.0239817	-1.55395	-1.06826	0.261824	-0.576306	-1.2236	0.236127	0.205715	0.170528	2.02743	0.164591	0.371928	0.201613	-1.36655	-0.809555	0.173759	-0.829091	-0.938935
294	732501	742501	737501	-0.446372	-0.440512	0.216419	1.71523	-0.132728	0.215399	0.168287	-1.53417	-0.917249	0.399701	-0.993925	-1.22606	0.0929404	-0.231949	0.421751	1.9916	0.245774	0.588314	0.379295	-1.33591	-0.611677	0.29133	-1.26599	-0.943152
295	735001	745001	740001	1.01675	0.0543991	-0.0287408	1.87189	-0.204652	0.371023	0.107278	-1.55636	-0.979046	0.42502	-1.04585	-1.27518	1.30048	0.391679	0.200149	2.00863	0.121749	0.735323	0.313748	-1.36287	-0.679959	0.419277	-1.34407	-0.992558
296	737501	747501	742501	0.617078	-0.166735	0.759429	1.94208	-0.328153	0.167647	0.185842	-1.49879	-1.00446	0.33556	-0.832536	-1.3763	0.982692	0.185158	0.900483	2.01739	-0.174092	0.478183	0.37959	-1.29308	-0.701278	0.311237	-1.12266	-1.08553
297	740001	750001	745001	0.231336	-0.038588	0.0205865	1.81099	-0.318683	-0.0213557	0.254945	-1.44657	-1.06824	0.277831	-0.601689	-1.43342	0.682507	0.321485	0.202063	1.93491	-0.23167	0.253393	0.438861	-1.23801	-0.741208	0.253303	-0.864504	-1.15042
298	742501	752501	747501	0.15756	0.117924	-0.34807	1.82265	-0.304155	-0.0478432	0.239684	-1.57327	-1.07906	0.229812	-0.119626	-1.28444	0.625845	0.534602	-0.145749	1.91558	-0.24109	0.228321	0.42346	-1.39107	-0.728072	0.219268	-0.361492	-1.00272
299	745001	755001	750001	-0.643258	0.0685423	-0.509762	1.81082	-0.180029	-0.0603329	0.267433	-1.56873	-1.0899	0.340622	-0.404374	-1.29748	-0.0441226	0.516071	-0.294568	1.92442	-0.0229642	0.289203	0.433326	-1.39306	-0.780856	0.234187	-0.636878	-1.0124
300	747501	757501	752501	-0.643258	0.185208	-0.650026	1.72412	-0.114118	-0.0319702	0.327877	-1.6257	-1.12737	0.402501	-0.836597	-1.23789	-0.0441226	0.608705	-0.434435	1.88052	0.0933542	0.318383	0.496841	-1.46288	-0.849284	0.331271	-1.08261	-0.958086
301	750001	760001	755001	-0.705971	0.179761	-0.491829	1.6347	-0.19451	-0.0952543	0.612937	-1.70475	-1.02247	0.375202	-1.02773	-1.19443	-0.0986541	0.587136	-0.270915	1.888	0.16452	0.301234	0.720919	-1.55288	-0.708121	0.296831	-1.27245	-0.922509
302	752501	762501	757501	-0.849028	-0.411875	-0.0408315	1.53628	-0.16463	-0.157525	0.709344	-1.55046	-1.02247	0.174838	-1.4126	-1.29343	-0.217858	-0.252873	0.230305	1.86501	0.169118	0.16156	0.782287	-1.412	-0.75044	0.0937575	-1.66945	-1.02724
303	755001	765001	760001	-0.837407	-0.892385	0.406628	1.30954	-0.197247	-0.475733	1.12398	-1.52052	-1.03519	0.0795292	-1.35797	-1.27248	-0.2106	-0.893937	0.728656	1.76277	0.150796	-0.152333	1.13824	-1.36493	-0.747526	0.033902	-1.63613	-1.01374
304	757501	767501	762501	0.0833788	-0.936164	0.508571	1.40798	-0.296691	-0.130203	0.81668	-1.41809	-0.797183	0.116804	-1.44707	-1.27115	0.521066	-0.731527	0.841872	1.82302	0.127944	0.308806	0.872351	-1.25005	-0.469204	0.0606479	-1.77611	-1.00723
305	760001	770001	765001	0.389101	-0.690662	0.591727	1.22624	-0.135757	0.204852	0.224239	-1.47554	-0.705802	0.0909893	-1.52139	-1.3896	0.76423	-0.329911	0.96193	1.74106	0.0879209	0.610769	0.374641	-1.30896	-0.467807	0.0324567	-1.89754	-1.10675
306	762501	772501	767501	0.123817	-0.319507	-0.200742	1.14665	-0.250614	0.157088	0.0659978	-1.4928	-0.760157	0.160881	-1.17321	-1.35255	0.576415	0.258443	0.117732	1.65509	-0.049041	0.654124	0.242237	-1.30441	-0.506015	0.16149	-1.52904	-1.06576
307	765001	775001	770001	-0.0299361	-0.150108	-0.179513	1.33124	-0.143643	0.0730106	-0.0112339	-1.48892	-0.897731	0.177918	-1.26975	-1.37693	0.456598	0.552774	0.0950447	1.74314	0.0693279	0.502805	0.188731	-1.30577	-0.695463	0.141579	-1.62328	-1.08506
308	767501	777501	772501	-0.359233	-0.298779	-0.106301	1.35254	-0.0769828	0.104433	0.0550988	-1.549	-1.21314	0.236515	-1.27142	-1.31912	0.185735	0.321698	0.182085	1.74134	0.319939	0.488507	0.235969	-1.37107	-1.10475	0.164193	-1.63297	-1.02449
309	770001	780001	775001	-0.523882	-0.186699	-0.0402702	1.70949	-0.206221	0.139508	0.232864	-1.51838	-1.27248	0.242318	-1.15791	-1.3167	0.0503032	0.355413	0.233288	1.87983	0.11427	0.613085	0.403574	-1.32951	-1.10502	0.179722	-1.47358	-1.02291
310	772501	782501	777501	-0.359233	-0.145349	0.378384	1.87441	-0.280118	-0.03079	0.318834	-1.56581	-1.23755	0.330037	-1.47691	-1.35301	0.185735	0.414333	0.609744	1.97773	-0.0867075	0.28314	0.494355	-1.38852	-1.04323	0.244362	-1.78148	-1.05867
311	775001	785001	780001	-0.447175	-0.270296	0.383135	1.70894	-0.417572	0.0579387	0.418954	-1.58441	-1.20442	0.387853	-1.69282	-1.35904	0.116431	0.344327	0.630354	1.94324	-0.237978	0.345209	0.603189	-1.40337	-0.942407	0.280579	-1.98407	-1.07191
312	777501	787501	782501	-0.523882	-0.269357	0.271573	1.55933	-0.449267	-0.0508101	0.440386	-1.42146	-1.14912	0.469841	-1.26268	-1.50516	0.0503032	0.304437	0.498315	1.8618	-0.480364	0.27593	0.625724	-1.24585	-0.874807	0.396491	-1.56502	-1.21815
313	780001	790001	785001	-0.407291	-0.356127	0.517711	1.18342	-0.388411	-0.0181988	0.388625	-1.52589	-1.12877	0.507375	-0.386244	-1.48324	0.147981	0.283277	0.754449	1.66039	-0.274059	0.23849	0.583544	-1.36558	-0.827576	0.42522	-0.741908	-1.1944
314	782501	792501	787501	-0.667112	-0.308799	0.529176	1.20878	-0.395899	0.0446062	0.418893	-1.56562	-1.19734	0.434735	0.112043	-1.4433	-0.0686597	0.508363	0.796372	1.72943	-0.213672	0.268645	0.613338	-1.4192	-0.920325	0.329344	-0.264957	-1.15167
315	785001	795001	790001	-0.433061	-0.222004	0.615576	1.30502	-0.379141	0.0915225	0.27471	-1.53255	-1.20713	0.39328	0.25859	-1.29459	0.120414	0.55126	0.866852	1.6908	-0.305251	0.335686	0.464238	-1.38866	-0.979574	0.30714	-0.128806	-1.01827
316	787501	797501	792501	-0.265321	-0.16187	0.830348	1.42875	-0.390482	0.0443218	0.336833	-1.61819	-1.143	0.195692	0.107246	-1.26519	0.258706	0.639603	1.08909	1.7107	-0.333174	0.151882	0.521556	-1.45916	-0.866708	0.123137	-0.281343	-0.996376
317	790001	800001	795001	-0.3002	-0.404338	0.59193	1.72161	-0.458214	-0.176447	0.165928	-1.46533	-1.32116	0.0860624	-0.559613	-1.29487	0.231726	0.295934	0.781824	1.87652	-0.539078	-0.114136	0.376639	-1.27682	-1.12303	-0.00293654	-0.942989	-1.02665
318	792501	802501	797501	-0.331311	-0.650404	0.386471	1.86189	-0.334413	-0.183268	0.19705	-1.23241	-1.31125	0.0970344	-1.37318	-1.24914	0.207541	-0.150699	0.636959	1.94292	-0.331797	-0.0591966	0.411833	-0.992365	-1.08213	0.025821	-1.76672	-0.986956
319	795001	805001	800001	-0.0188287	-0.497727	-0.398753	1.90934	-0.373745	-0.214516	0.171573	-1.03087	-1.03363	-0.33112	-0.58459	-1.33324	0.457575	-0.0329164	-0.0793518	1.97536	-0.367174	-0.0502418	0.409617	-0.75095	-0.620813	-0.404384	-0.944505	-1.05471
320	797501	807501	802501	-0.0700382	-0.528883	-0.60784	1.80345	-0.620207	-0.459673	0.0468622	-0.970673	-0.892948	-0.55787	-0.170391	-1.18899	0.407223	-0.0993843	-0.354086	1.97883	-0.871341	-0.162134	0.300672	-0.679219	-0.395731	-0.559418	-0.49764	-0.913332
321	800001	810001	805001	0.694823	-0.482957	-0.239754	1.7828	-0.577922	-0.468823	0.214173	-1.02433	-0.748794	-0.633121	-0.0620855	-1.16439	1.00739	-0.0606271	0.036203	1.94993	-0.671813	-0.141666	0.432656	-0.746482	-0.184805	-0.616533	-0.380892	-0.889894
322	802501	812501	807501	0.902092	-0.203368	-0.277455	1.70307	-0.485533	-0.38962	0.23252	-1.06526	-0.815198	-0.653761	-0.301682	-1.18055	1.21183	0.156091	0.00670625	1.91652	-0.588867	-0.0233916	0.414936	-0.802176	-0.304161	-0.627212	-0.586353	-0.904353
323	805001	815001	810001	0.352512	0.111261	0.29916	1.66663	-0.430072	-0.457591	0.228046	-1.26044	-1.17081	-0.189263	-0.872178	-1.16928	0.783299	0.446429	0.484226	1.95325	-0.410572	0.0322369	0.38605	-1.03084	-0.853091	-0.15911	-1.12128	-0.901277
324	807501	817501	812501	0.493464	0.379504	0.011722	1.79908	-0.0742522	0.0160368	0.213125	-1.30145	-1.26464	0.00747994	-0.948473	-1.33734	0.910378	0.616096	0.229792	2.03518	0.244474	0.524416	0.392012	-1.08232	-0.984849	-0.0261178	-1.1508	-1.06116
325	810001	820001	815001	0.383467	0.254508	-0.0211186	1.70517	-0.00365261	0.11024	0.167322	-1.24559	-1.36405	0.0629828	-0.93414	-1.21043	0.816519	0.564318	0.191798	2.00518	0.258126	0.654746	0.356057	-1.02492	-1.14081	0.0263133	-1.15232	-0.94524
326	812501	822501	817501	0.274747	0.157136	0.0155685	1.73693	-0.161295	0.1154	0.158995	-1.36517	-1.37638	0.0896574	-0.796869	-1.1229	0.717345	0.577103	0.226382	2.01607	0.064698	0.605512	0.37833	-1.16658	-1.16126	0.0360322	-0.99801	-0.855167
327	815001	825001	820001	0.236009	-0.0306653	-0.169574	1.57944	-0.0901833	0.245281	0.182087	-1.42916	-1.40019	0.212344	-0.946876	-1.13117	0.682413	0.292363	0.0895447	1.92876	0.101695	0.577963	0.399919	-1.25013	-1.20279	0.14815	-1.19762	-0.853012
328	817501	827501	822501	-0.173901	-0.144003	0.252793	1.64473	-0.132566	0.178727	0.272738	-1.37892	-1.53017	0.422812	-0.734682	-1.18504	0.342823	0.255878	0.459473	1.92674	0.0256994	0.447657	0.510342	-1.18682	-1.40248	0.300568	-1.0714	-0.903424
329	820001	830001	825001	-0.0989627	-0.135884	-0.0513604	1.7341	-0.142911	0.29197	0.287185	-1.48989	-1.3971	0.441497	-0.724522	-1.22897	0.410081	0.113212	0.181156	1.94684	0.135249	0.408918	0.534202	-1.30211	-1.30498	0.336241	-1.01158	-0.93491
330	822501	832501	827501	-0.025388	-0.261541	0.0938482	1.78766	-0.153041	0.387353	0.0241422	-1.56822	-1.26663	0.519322	-0.811855	-1.34943	0.474734	-0.190434	0.328309	1.93951	0.372785	0.35737	0.274863	-1.38384	-1.08632	0.482457	-1.12281	-1.05662
331	825001	835001	830001	-0.0463412	-0.0283099	0.114138	1.71756	-0.370717	0.238605	0.0805628	-1.58306	-1.15475	0.425693	-1.00974	-1.33745	0.455381	0.128288	0.333742	1.89969	-0.0770697	0.382896	0.316193	-1.40071	-0.898866	0.428333	-1.34596	-1.05382
332	827501	837501	832501	-0.0714887	-0.23593	0.173857	1.79208	-0.285387	0.218716	0.172186	-1.66718	-1.0339	0.299769	-1.73438	-1.36116	0.428727	0.040729	0.429732	1.96211	-0.0581685	0.392189	0.343315	-1.50279	-0.7185	0.331124	-2.05024	-1.07651
333	830001	840001	835001	0.118755	-0.254451	0.302708	1.66565	-0.292924	0.0341192	0.297799	-1.66701	-1.05734	0.179037	-1.73192	-1.3863	0.591762	0.194561	0.554737	1.92364	-0.24149	0.347926	0.430582	-1.5036	-0.674747	0.233355	-2.06055	-1.09838
334	832501	842501	837501	0.0409733	-0.247293	0.271573	1.60237	-0.219365	0.0556515	0.487687	-1.64537	-1.07789	0.144195	-1.7687	-1.44017	0.526018	0.50328	0.498315	1.91948	-0.278362	0.525184	0.622073	-1.47694	-0.698952	0.149828	-2.07165	-1.14735
335	835001	845001	840001	0.452762	-0.066878	0.0935564	1.7499	-0.130861	0.0347289	0.477173	-1.69337	-1.10511	0.0490157	-1.7505	-1.46095	0.863668	0.630201	0.370276	2.01363	-0.110106	0.499237	0.649575	-1.52878	-0.763006	0.0254934	-2.02944	-1.17067
336	837501	847501	842501	0.570825	0.355406	-0.0668669	1.78439	-0.249077	-0.306158	0.0721771	-1.52934	-0.95177	-0.368267	-1.48423	-1.2698	0.957811	1.0626	0.212619	2.02426	-0.0665225	0.0703942	0.29622	-1.37438	-0.5485	-0.391332	-1.76819	-0.987942
337	840001	850001	845001	0.389101	0.488568	0.153867	1.80533	-0.197574	-0.375175	-0.2607	-1.44126	-0.912092	-0.311811	-1.49196	-1.18788	0.76423	1.20114	0.407249	2.05171	0.0601308	-0.0272998	0.00659723	-1.28456	-0.570465	-0.340975	-1.79819	-0.918429
338	842501	852501	847501	0.956213	0.510027	-0.105685	1.88336	-0.203557	-0.755744	-0.428815	-1.32526	-0.804748	-0.540493	-1.00305	-1.07857	1.12948	1.0367	0.164167	2.068	0.0632797	-0.323052	-0.148236	-1.17683	-0.518424	-0.59721	-1.24843	-0.81635
339	845001	855001	850001	-0.612372	0.39033	-0.496052	2.15521	-0.267605	-1.62045	-1.18057	-1.09615	-0.205389	-0.798068	-0.298124	-1.03144	-0.119678	0.822307	-0.187596	2.02954	0.0358159	-1.75722	-0.888024	-0.949037	0.102743	-0.830408	-0.478044	-0.765119
340	847501	857501	852501	-0.612372	-0.15926	-0.933021	1.86871	-0.685267	-1.74227	-0.986878	-1.22583	-0.573876	0.0777769	0.00976752	-1.2793	-0.119678	-0.0520842	-0.69675	1.75885	-1.07179	-1.89373	-0.685642	-1.03938	-0.682522	0.0738212	0.015679	-1.00214
341	850001	860001	855001	0.686727	0.408982	-0.681565	1.84384	-0.775797	-0.776396	-0.174969	-1.4916	-1.19074	-0.29441	0.290132	-1.26223	0.980099	0.505302	-0.423537	1.73706	-0.994374	-0.901797	0.0845702	-1.31416	-0.943554	-0.214591	0.346659	-0.956937
342	852501	862501	857501	0.0402535	0.67124	-0.440397	1.33034	-0.713202	-0.279368	0.137114	-1.3861	-1.01827	-0.000986451	-0.790423	-1.27823	0.502825	0.923649	-0.225467	1.41462	-0.645574	-0.276673	0.397913	-1.17515	-0.690499	-0.0262334	-1.02104	-0.973519
343	855001	865001	860001	-0.0188287	0.654766	-0.378088	1.33163	-0.721047	-0.0612999	0.363076	-1.38608	-1.12249	-0.0180702	-0.896967	-1.2501	0.457575	0.869556	-0.137995	1.62102	-0.645532	0.22789	0.579556	-1.168	-0.824813	-0.0890679	-1.07636	-0.943311
344	857501	867501	862501	-0.0188287	0.5513	-0.469238	1.59473	-0.745602	-0.361093	0.3672	-1.37931	-0.916134	0.113846	-1.06227	-1.26706	0.457575	0.827292	-0.224287	1.75845	-0.627448	-0.22037	0.577127	-1.17668	-0.515706	0.0630476	-1.25512	-0.970606
345	860001	870001	865001	-0.817336	0.269969	-0.413314	1.66236	-0.841722	-0.614781	0.425688	-1.29076	-0.916912	0.0686724	-1.25045	-1.31881	-0.199015	0.692644	-0.214692	1.80737	-0.712199	-0.423672	0.615116	-1.0715	-0.508439	-0.00955229	-1.495	-1.03288
346	862501	872501	867501	-0.314458	-0.0710617	-0.0473157	1.99644	-0.799927	-0.854743	0.406198	-1.2301	-1.04284	-0.0260947	-1.24434	-1.29888	0.183513	0.420037	0.153499	2.11414	-0.97069	-0.720723	0.557219	-1.00559	-0.683998	-0.0541825	-1.47616	-1.01589
347	865001	875001	870001	-0.0686727	-0.147125	-0.0473157	2.13127	-0.655262	-0.934355	0.228912	-1.22043	-0.879481	0.0197697	-1.29534	-1.3723	0.38866	0.463951	0.153499	2.12184	-0.887485	-0.759222	0.411926	-1.00914	-0.479468	0.0230161	-1.63025	-1.09089
348	867501	877501	872501	-0.153598	-0.230615	0.384521	2.02978	-0.550545	-0.495449	0.212145	-1.24764	-1.14965	0.0316873	-1.11151	-1.28866	0.327849	0.363869	0.58588	2.02488	-0.810595	-0.202616	0.404861	-1.02418	-0.860018	0.0845406	-1.47077	-1.00189
349	870001	880001	875001	-0.326845	-0.337017	0.70277	1.91551	-0.286626	-0.0711587	0.366885	-1.33117	-1.13378	0.281014	-1.21373	-1.33278	0.20066	0.182805	0.920771	1.9429	-0.52093	0.238147	0.522131	-1.11835	-0.886369	0.299429	-1.58194	-1.04251
350	872501	882501	877501	-0.605279	-0.217795	0.876129	1.90809	-0.247475	0.0989931	0.494314	-1.34824	-1.1679	0.228247	-1.2114	-1.329	-0.021957	0.18752	1.0694	1.92908	-0.324141	0.319417	0.647415	-1.13887	-0.926482	0.204313	-1.57256	-1.03877
351	875001	885001	880001	0.189321	-0.187699	1.17049	1.99384	-0.0334505	-0.0855282	0.574726	-1.40117	-1.29529	-0.0755538	-1.23015	-1.2618	0.63483	0.135772	1.30479	2.02706	0.00717714	0.31303	0.715658	-1.19204	-1.09474	-0.0153171	-1.59776	-0.972423
352	877501	887501	882501	-0.159983	-0.188733	1.64797	1.73919	0.273013	-0.29479	0.706341	-1.347	-1.45012	-0.625559	-1.31098	-1.41384	0.362853	0.153421	1.52342	2.00098	0.245187	0.282981	0.816683	-1.1291	-1.35951	-0.577658	-1.68192	-1.12868
353	880001	890001	885001	-0.133054	-0.261662	1.64797	1.69797	0.549769	-0.633231	0.825686	-1.25429	-1.83421	-1.05864	-0.837425	-1.31211	0.386689	0.0769829	1.52342	1.98904	0.535947	0.0562477	0.976582	-1.02819	-1.84733	-0.910569	-1.14214	-1.0329
354	882501	892501	887501	0.216535	0.204047	0.0847953	1.53383	0.489388	-0.764642	1.13253	-1.30368	-1.58609	-1.15752	-1.08045	-1.12062	0.683008	0.768	0.289671	1.91953	0.333422	0.0393895	1.25752	-1.08413	-1.54203	-0.998544	-1.46533	-0.818502
355	885001	895001	890001	-0.0719925	0.692717	0.0847953	1.38056	0.207662	-0.810848	1.13253	-1.2041	-1.60782	-1.20176	-1.08045	-1.12062	0.43669	1.09961	0.289671	1.70118	-0.0770578	-0.173464	1.25752	-0.974828	-1.57178	-1.09625	-1.46533	-0.818502
356	887501	897501	892501	0.236009	0.692717	0.0847953	1.45318	-0.346778	-0.876434	1.06507	-1.20902	-1.27309	-1.08853	-1.08045	-1.12062	0.682413	1.09961	0.289671	1.63981	-0.747885	-0.208991	1.19465	-0.985977	-1.16354	-0.983182	-1.46533	-0.818502
357	890001	900001	895001	0.11016	1.06841	0.0847953	1.77773	-0.640496	-0.938128	1.06507	-1.48239	-0.916643	-1.46197	-1.08045	-1.12062	0.581714	1.31325	0.289671	1.68115	-1.36247	-0.120278	1.19465	-1.27973	-0.71592	-1.63292	-1.46533	-0.818502
358	892501	902501	897501	-0.483656	0.203371	-0.447361	1.99628	-0.477596	-0.535506	0.645886	-1.04958	-1.19509	-1.11294	-1.10866	-1.52142	0.0815334	0.571362	-0.166014	1.8166	-1.04219	0.089074	0.835477	-0.800814	-1.11045	-1.1818	-1.45939	-1.22772
359	895001	905001	900001	-0.228955	0.386079	-0.447361	2.01417	-0.274773	-0.162216	0.434773	-1.23205	-1.10847	-0.967386	0.19045	-1.53427	0.298894	0.820998	-0.166014	1.98806	-0.870179	0.386459	0.632501	-1.00783	-0.963235	-0.981781	-0.23656	-1.24093
360	897501	907501	902501	-0.194585	0.480959	-0.447361	1.93852	0.0122504	0.0127903	0.458812	-1.23205	-1.38534	-0.942401	0.19045	-1.53427	0.321166	0.887422	-0.166014	1.96938	-0.635442	0.415499	0.655327	-1.00783	-1.29467	-0.951396	-0.23656	-1.24093
361	900001	910001	905001	NA	0.068846	-0.532178	1.61765	-0.639357	0.423173	0.47027	-1.23913	-1.59724	-0.0668934	0.0806987	-1.44105	0.48565	0.689339	-0.311859	1.88898	-0.877144	0.444154	0.669748	-1.01586	-1.5638	-0.0163025	-0.292179	-1.14318
362	902501	912501	907501	-0.011016	0.395706	-0.00895919	1.45327	-0.654491	0.26239	0.344966	-1.5835	-1.36029	0.587266	-0.00709038	-1.28	0.480922	1.10584	0.255583	1.87372	-0.900744	0.521827	0.481727	-1.39901	-1.16344	0.572104	-0.341409	-0.985264
363	905001	915001	910001	-0.285412	0.0594386	0.144326	1.48676	-0.754352	0.301447	0.656705	-1.58417	-1.29598	0.468951	-1.19931	-1.2125	0.24957	0.83274	0.41424	1.83325	-0.832199	0.600248	0.769582	-1.39875	-1.1076	0.374585	-1.41704	-0.913971
364	907501	917501	912501	-0.310538	0.0476734	0.195657	1.44457	-0.651579	0.230427	0.701247	-1.63225	-1.30874	0.544363	-1.20363	-1.26774	0.229627	0.830811	0.454713	1.84796	-0.654077	0.503727	0.818386	-1.45546	-1.09143	0.469528	-1.45204	-0.968181
365	910001	920001	915001	-0.227812	0.345024	0.487351	1.40424	-0.228216	0.1537	0.708206	-1.64712	-1.2626	0.335486	-1.38435	-1.31755	0.295064	0.900614	0.777207	1.81729	-0.187068	0.497169	0.815108	-1.47294	-0.999035	0.28274	-1.68937	-1.01911
366	912501	922501	917501	-0.285412	0.315733	0.517711	1.42758	-0.204081	0.233692	0.683231	-1.54927	-1.28458	0.231199	-1.37118	-1.35168	0.24957	0.638584	0.754449	1.77303	-0.0941269	0.55146	0.792109	-1.36234	-1.06092	0.209968	-1.68992	-1.04904
367	915001	925001	920001	-0.310538	0.34653	-0.221441	1.44849	-0.152991	0.212656	0.384972	-1.39241	-1.32068	0.371709	-1.22836	-1.38253	0.229627	0.665541	0.0181268	1.81198	-0.0502675	0.535322	0.53962	-1.17821	-1.07303	0.347518	-1.5338	-1.08135
368	917501	927501	922501	-0.253368	-0.0663903	-0.0473157	1.7694	-0.234159	0.148038	0.302844	-1.31396	-1.27797	0.250892	-1.02153	-1.38253	0.279338	0.182969	0.246641	1.90214	-0.119439	0.49156	0.4746	-1.09089	-1.02169	0.238014	-1.31082	-1.08135
369	920001	930001	925001	-0.541054	-0.157567	-0.120064	1.76248	-0.432629	0.272979	0.185581	-1.29883	-1.17933	0.225872	-0.86339	-1.43338	0.036883	0.193502	0.147418	1.90572	-0.431311	0.556175	0.384225	-1.07256	-0.944331	0.164542	-1.1488	-1.13475
370	922501	932501	927501	-0.384433	-0.267664	-0.358684	1.89575	-0.537194	0.296666	0.251244	-1.35864	-1.17265	0.185754	-0.688237	-1.35907	0.165973	0.194366	-0.0705128	1.98531	-0.551631	0.645117	0.466703	-1.16109	-0.92419	0.0987916	-0.878864	-1.0685
371	925001	935001	930001	-0.0714887	-0.495922	-0.229073	2.14609	-0.423603	0.216353	0.344845	-1.4644	-1.201	0.251552	-0.540732	-1.3018	0.428727	0.0822346	0.0431683	2.12529	-0.446551	0.556279	0.548969	-1.3046	-0.989682	0.205249	-0.738795	-1.01033
372	927501	937501	932501	0.274747	-0.153892	-0.191618	1.96164	-0.303032	0.342119	0.0974654	-1.44763	-1.2085	0.297934	-0.707484	-1.25128	0.717345	0.670193	0.0948217	2.04598	-0.38161	0.653569	0.326705	-1.29105	-1.03572	0.228507	-0.908786	-0.957277
373	930001	940001	935001	0.372646	-0.193628	0.0404666	2.17434	-0.153839	0.34706	0.131176	-1.32969	-1.21751	0.330703	-0.918093	-1.13104	0.795609	0.5944	0.317691	2.14796	-0.173148	0.707024	0.362693	-1.17094	-1.01215	0.289759	-1.12284	-0.837158
374	932501	942501	937501	0.142706	-0.236196	0.801607	2.33896	-0.215284	0.116922	0.0111827	-1.29883	-1.17418	0.1481	-1.0703	-1.26203	0.60369	0.504348	1.01537	2.20234	-0.276897	0.401977	0.254103	-1.14532	-0.909834	0.0907198	-1.38244	-0.961048
375	935001	945001	940001	-0.0188287	-0.171056	1.04561	2.04181	-0.266189	0.116962	0.0910073	-1.26727	-1.06476	0.137423	-1.11789	-1.33649	0.457575	0.503085	1.26022	2.06316	-0.309607	0.430741	0.313741	-1.10451	-0.737728	0.0321934	-1.38991	-1.0391
376	937501	947501	942501	-0.837407	-0.455809	1.25989	2.03796	-0.431551	-0.0225508	0.391523	-1.3251	-1.11978	-0.0232985	-1.16045	-1.3747	-0.2106	-0.010435	1.36101	2.06812	-0.607993	0.252455	0.592899	-1.1694	-0.809775	-0.134653	-1.43186	-1.07951
377	940001	950001	945001	-0.504855	-0.460545	0.759429	1.90823	-0.571845	-0.346003	0.447313	-1.37901	-1.13745	-0.20299	-0.853808	-1.44054	0.0651108	-0.0616037	0.900483	2.00114	-0.708501	0.00628939	0.662808	-1.22116	-0.809299	-0.282941	-1.06568	-1.14225
378	942501	952501	947501	-0.225945	-0.242582	0.254967	1.56386	-0.584969	-0.269848	0.279831	-1.4038	-1.14383	-0.0812751	-0.877194	-1.42392	0.288995	0.255748	0.484986	1.86065	-0.734104	0.136838	0.509885	-1.21976	-0.843997	-0.0934428	-1.05188	-1.12478
379	945001	955001	950001	-0.407291	-0.823904	0.254967	1.581	-0.705889	-0.387732	0.0808718	-1.43982	-1.16475	-0.178212	-0.776269	-1.39601	0.147981	-0.558429	0.484986	1.91455	-0.855609	-0.086913	0.326908	-1.26106	-0.911771	-0.145692	-1.04423	-1.09543
380	947501	957501	952501	-0.384433	-0.985853	0.0847953	1.73183	-0.696183	-0.494494	-0.0395139	-1.4718	-1.09323	-0.25155	-0.84769	-1.40072	0.165973	-0.795862	0.289671	1.95013	-0.644373	-0.111584	0.202542	-1.29582	-0.825856	-0.216862	-1.12776	-1.10521
381	950001	960001	955001	-0.367491	-0.715828	0.498646	1.65003	-0.848152	-0.348476	0.0310035	-1.54525	-1.11913	-0.141604	-0.857145	-1.32042	0.170167	-0.0800367	0.662695	1.92765	-0.899791	0.0555908	0.234515	-1.36795	-0.844327	0.0120126	-1.20659	-1.03724
382	952501	962501	957501	-0.225945	-0.724428	0.400804	1.72287	-0.700362	-0.357609	0.223874	-1.50699	-1.14915	0.039823	-0.887437	-1.30556	0.288995	-0.164488	0.644618	1.97078	-0.693514	0.0135668	0.386914	-1.32489	-0.917959	0.18947	-1.21776	-1.02462
383	955001	965001	960001	0.186769	-0.507859	0.321631	1.59502	-0.554845	-0.300552	0.330714	-1.47426	-1.25567	0.177477	-0.977865	-1.30028	0.613785	0.127487	0.551341	1.88035	-0.578851	0.173836	0.4904	-1.28418	-1.09818	0.29316	-1.31504	-1.02194
384	957501	967501	962501	0.261648	-0.16851	-0.0337869	1.46772	-0.464886	-0.183676	0.231264	-1.37596	-1.30914	0.29149	-0.672847	-1.34034	0.682405	0.718135	0.212688	1.87893	-0.402295	0.298837	0.409003	-1.16436	-1.13107	0.390277	-1.0115	-1.05938
385	960001	970001	965001	0.123817	0.0781421	0.0733795	1.56911	-0.380271	-0.311058	-0.0247608	-1.22512	-1.21389	0.254233	-0.350851	-1.3967	0.576415	0.633732	0.248259	1.90538	-0.305259	0.196515	0.193066	-1.00366	-1.03181	0.200278	-0.677946	-1.10572
386	962501	972501	967501	0.0667112	0.0263198	-0.198349	1.56976	-0.425898	-0.398893	-0.110966	-0.943467	-1.24935	0.0907759	-0.0803224	-1.27924	0.532112	0.614507	-0.0734544	1.8685	-0.356771	0.140046	0.147013	-0.674823	-1.06457	0.00581918	-0.391392	-0.993512
387	965001	975001	970001	0.108086	0.100761	-0.594823	1.78546	-0.466604	-0.442418	-0.115003	-0.957369	-1.14002	-0.114626	-0.0132778	-1.25347	0.554414	0.648851	-0.409557	1.97387	-0.498183	0.0311662	0.136179	-0.683987	-0.907841	-0.170293	-0.291299	-0.971287
388	967501	977501	972501	-0.265321	0.0434489	-0.534198	1.80912	-0.470931	-0.435855	0.0648628	-0.81042	-1.17626	-0.0243831	-0.126506	-1.17952	0.258706	0.439469	-0.356494	1.98434	-0.745207	-0.0124652	0.283666	-0.503582	-0.954332	-0.0774023	-0.433666	-0.89807
389	970001	980001	975001	0.0854297	0.08105	-0.653661	1.858	-0.399268	-0.352717	0.095124	-0.852522	-1.26284	0.15269	-0.484738	-1.00816	0.553244	0.46605	-0.423209	2.02113	-0.587596	-0.118276	0.300182	-0.542768	-1.06911	0.104009	-0.798724	-0.732091
390	972501	982501	977501	-0.0714887	-0.0469816	-0.469238	1.98226	-0.440532	-0.182355	0.135306	-1.14014	-1.27665	0.268424	-0.462532	-1.10378	0.428727	0.215537	-0.224287	2.11648	-0.773699	0.0345388	0.309343	-0.870374	-1.02976	0.22175	-0.805354	-0.814499
391	975001	985001	980001	-0.124436	-0.114211	-0.341693	1.8868	-0.48168	-0.311564	0.202323	-1.14638	-1.25047	0.299429	-0.317926	-1.10952	0.389479	0.118538	-0.108268	1.99987	-0.703712	0.0346922	0.37622	-0.877273	-1.03028	0.217195	-0.646505	-0.812193
392	977501	987501	982501	-0.191734	-0.0883046	-0.357593	1.95461	-0.513799	-0.545527	0.275205	-1.23423	-1.00228	0.283965	0.113304	-1.03559	0.334865	-0.0143395	-0.146004	1.86733	-0.400323	-0.164292	0.483767	-1.02171	-0.77123	0.163503	-0.139302	-0.739354
393	980001	990001	985001	-0.42554	-0.287641	-0.516869	1.90792	-0.689596	-0.770425	0.445516	-1.35038	-0.835142	0.0762478	0.823111	-1.10898	0.137559	-0.365989	-0.283284	1.78839	-0.614919	-0.307755	0.655786	-1.16953	-0.539792	-0.0689933	0.617784	-0.796074
394	982501	992501	987501	-0.504855	-0.0668252	-0.696787	1.86129	-0.965349	-1.02578	0.486706	-1.25315	-0.792798	-0.0409476	1.11326	-0.981907	0.0651108	-0.134501	-0.499007	1.65641	-0.756253	-0.600169	0.723906	-1.07493	-0.48069	-0.0813414	0.917324	-0.668472
395	985001	995001	990001	-0.367491	NA	-0.835903	2.07397	-1.19321	-1.0398	0.300494	-1.18164	-0.860564	-0.226215	1.02983	-0.599768	0.170167	NA	-0.644965	1.79482	-1.31115	-0.67251	0.573488	-1.01005	-0.537921	-0.239001	0.818034	-0.338467
396	987501	997501	992501	0.179691	NA	-0.469825	1.36817	-1.33318	-0.913167	-0.118956	-1.22478	-1.00106	-0.460743	-0.280747	-0.691837	0.561335	NA	-0.337418	1.82971	-1.98345	-0.603036	0.106448	-1.07102	-0.662617	-0.370305	-0.618161	-0.422158
397	990001	1000001	995001	-0.108611	NA	0.310634	0.133039	-1.37723	-0.877529	-0.59122	-1.12649	-1.31839	-0.384949	-2.15107	-0.761969	0.394616	NA	0.285499	1.4046	-2.21974	-0.577906	-0.337958	-0.974032	-1.08328	-0.223444	-2.51939	-0.499835
398	992501	1002501	997501	0.0595739	-1.45138	0.310634	0.503506	-1.30522	-1.06209	-0.00916537	-0.443014	-0.969461	-0.825565	-2.15107	-0.761969	0.537463	-1.67461	0.285499	1.55229	-2.08903	-0.480641	0.135242	-0.176892	-0.669874	-0.878332	-2.51939	-0.499835
399	995001	1005001	1000001	NA	-1.45138	1.4451	-0.0241825	-1.73629	-1.23524	0.375961	0.39308	-0.140733	-0.733281	-1.93406	-1.0718	0.48565	-1.67461	1.15768	1.35354	-2.12613	-0.0514229	0.424465	0.713545	0.411171	-0.73536	-2.22562	-0.769927
400	997501	1007501	1002501	0.231336	-0.10252	0.850568	0.248321	-1.72065	-1.02038	0.416344	0.443595	-0.290501	-0.772122	-1.22125	-1.35144	0.682507	0.809745	1.02905	1.40127	-2.06636	0.543039	0.440309	0.854548	0.248185	-0.852189	-1.43544	-1.08194
401	1000001	1010001	1005001	0.821451	0.188303	-0.14427	1.84287	-1.23952	-0.934523	0.486698	-0.524294	-0.859833	-0.600744	-0.859791	-1.46528	1.13079	0.803008	0.0290024	2.01515	-1.56032	-0.0256281	0.625955	-0.214002	-0.457443	-0.622816	-1.06423	-1.18259
402	1002501	1012501	1007501	0.694823	-0.0478527	0.254967	1.86614	-1.08995	-0.861405	0.371202	-1.31151	-1.10989	-0.389925	-0.659669	-1.49313	1.00739	0.403423	0.484986	2.03164	-1.46965	-0.374842	0.575124	-1.10859	-0.84056	-0.39437	-0.93224	-1.2074
403	1005001	1015001	1010001	0.694823	-0.189347	0.407707	1.67109	-1.02956	-0.720488	0.287343	-1.22037	-0.976143	-0.161845	-0.736522	-1.4968	1.00739	0.0210726	0.648709	1.88484	-1.1776	-0.43716	0.487513	-1.00501	-0.682193	-0.106998	-0.981138	-1.21068
404	1007501	1017501	1012501	0.37186	-0.26267	0.351087	1.98833	-0.953445	-0.755664	0.419526	-1.24907	-1.15325	0.00538473	-0.677831	-1.49356	0.690237	-0.23534	0.58142	2.02067	-0.941059	-0.66149	0.611139	-1.03367	-0.917517	0.0704493	-0.920165	-1.20419
405	1010001	1020001	1015001	NA	-0.503492	0.615576	1.77989	-0.962784	-0.684925	0.197618	-1.22326	-1.16596	0.182575	-0.638046	-1.49204	NA	-0.586664	0.866852	1.93973	-0.532587	-0.646392	0.399744	-1.01153	-0.959998	0.274337	-0.903115	-1.20275
406	1012501	1022501	1017501	-0.0650102	-0.384573	0.5231	1.68706	-0.714925	-0.274593	-0.118799	-1.16359	-1.26095	0.258588	-0.858003	-1.49453	0.345251	-0.528063	0.703073	1.91951	-0.159548	0.056973	0.125778	-0.931669	-1.05256	0.335777	-1.08269	-1.20512
407	1015001	1025001	1020001	0.309027	1.42024	0.00184758	1.78957	-0.500469	-0.874177	-0.272039	-1.19564	-1.44794	0.224088	-1.18372	-1.49356	0.68438	1.62398	0.125469	2.00651	-0.131743	-0.943665	-0.0200522	-0.980837	-1.27931	0.291551	-1.452	-1.20419
408	1017501	1027501	1022501	0.309027	1.42024	0.216419	1.2579	-0.588542	-0.960972	-0.446856	-1.21795	-1.38919	-0.0850389	-1.02157	-1.53575	0.68438	1.62398	0.421751	1.82332	-0.055066	-1.01596	-0.187818	-1.00563	-1.20159	0.0153963	-1.16978	-1.24246
409	1020001	1030001	1025001	-0.0188287	1.42024	0.223319	1.49661	-0.748316	-0.944016	-0.503313	-1.11482	-1.04284	-0.359934	-0.03965	-1.52702	0.457575	1.62398	0.461178	1.88767	-0.20021	-0.931599	-0.216668	-0.888306	-0.667168	-0.255771	-0.207934	-1.23347
410	1022501	1032501	1027501	0.345874	1.42024	0.144238	1.42149	-0.900017	-1.30578	-0.710371	-1.01059	-0.734292	-0.17881	0.278336	-1.4669	0.746538	1.62398	0.433623	1.68351	-0.284307	-1.41181	-0.413447	-0.789024	-0.264026	-0.0364702	0.19023	-1.17269
411	1025001	1035001	1030001	0.0833788	0.324097	0.264593	1.9668	-0.982598	-1.0846	-0.695016	-1.09308	-0.644573	-0.305093	0.538109	-1.22314	0.521066	0.874704	0.55713	1.96366	-0.328382	-1.06503	-0.3917	-0.866913	-0.147393	-0.18884	0.486518	-0.917885
412	1027501	1037501	1032501	0.0833788	0.393818	0.295261	1.72781	-0.39604	-0.758485	-0.616091	-1.06952	-0.660148	-0.352768	0.0930932	-1.26706	0.521066	0.880922	0.596388	1.91951	-0.0739542	-0.611829	-0.328239	-0.847767	-0.126246	-0.318792	-0.0745354	-0.982439
413	1030001	1040001	1035001	1.08976	0.393818	0.699615	1.48569	-0.0426543	-0.749841	-0.647864	-1.26108	-0.872663	-0.446752	-1.02926	-1.15256	1.14317	0.880922	1.02844	1.83019	-0.00420999	-0.555205	-0.386865	-1.08579	-0.444325	-0.518077	-1.17074	-0.872051
414	1032501	1042501	1037501	-0.612372	0.393818	0.869907	1.6958	0.208575	-0.551503	-0.381835	-1.33626	-1.03505	-1.53119	-1.81592	-1.15256	-0.119678	0.880922	1.14048	1.90652	0.275581	-0.209096	-0.203728	-1.17593	-0.690866	-1.73428	-1.97482	-0.872051
415	1035001	1045001	1040001	NA	0.530432	0.830348	1.59342	-0.0738169	-0.524484	-0.837585	-1.04893	-0.861001	-1.70758	-1.82979	-1.25961	NA	0.677037	1.08909	1.80454	-0.0362505	-0.109974	-0.60846	-0.886435	-0.430193	-1.90831	-1.97558	-1.00163
416	1037501	1047501	1042501	-0.709896	-0.413653	0.608462	1.6266	-0.426226	-0.314383	0.63508	-1.60031	-0.953008	-0.517272	-1.48379	-1.07999	-0.151067	-0.0381893	0.865096	1.84945	-0.35865	0.167332	0.825926	-1.45956	-0.592991	-0.750202	-1.62052	-0.794085
417	1040001	1050001	1045001	-0.808608	-0.166865	0.0395422	1.87182	-0.334443	0.0326527	0.655713	-1.61321	-0.870966	0.294488	-1.3912	-1.11872	-0.194308	0.371868	0.30857	1.93376	-0.415725	0.583985	0.861716	-1.45177	-0.516036	0.142834	-1.58935	-0.820956
418	1042501	1052501	1047501	-0.808608	-0.166865	-0.182956	1.74852	-0.373088	-0.0099074	0.421719	-1.57497	-0.894916	0.303561	-1.58893	-1.16344	-0.194308	0.371868	0.112628	1.89937	-0.777729	0.47417	0.639371	-1.3995	-0.546729	0.227221	-1.90932	-0.866018
419	1045001	1055001	1050001	-0.808608	-0.166865	-0.182956	1.89356	-0.0404497	0.0256749	0.393441	-1.59601	-1.074	0.244897	-1.58893	-1.16344	-0.194308	0.371868	0.112628	2.08126	-0.489741	0.484138	0.609887	-1.42158	-0.835141	0.18144	-1.90932	-0.866018
420	1047501	1057501	1052501	-0.389208	-0.0092093	-0.520522	2.06815	-0.0580613	0.00189993	0.248388	-1.5518	-1.3801	0.135014	-1.68804	-1.37641	0.132677	0.515766	-0.272076	2.13517	-0.496059	0.484841	0.477791	-1.35753	-1.30126	0.100565	-2.07064	-1.07554
421	1050001	1060001	1055001	0.67384	-0.206156	-0.286578	1.8802	-0.26452	-0.0888088	0.165497	-1.51138	-1.32796	-0.0524621	-1.91084	-1.36946	0.939157	0.100407	-0.0536161	1.98337	-0.503252	0.341251	0.38318	-1.31813	-1.20139	-0.0471543	-2.27032	-1.07861
422	1052501	1062501	1057501	0.467049	-0.327801	-0.88407	1.89299	-0.456887	0.132762	0.067708	-1.55695	-1.36905	0.207478	-2.02104	-1.33153	0.796062	-0.0415054	-0.680428	1.93486	-0.252547	0.601098	0.29426	-1.37208	-1.26643	0.169105	-2.39817	-1.04522
423	1055001	1065001	1060001	0.188287	-0.128289	-0.372889	1.96994	-0.694254	0.13807	0.0627811	-1.52176	-1.22585	0.322283	-1.68266	-1.3018	0.626155	0.22507	-0.166443	1.94989	-0.420311	0.580804	0.274485	-1.32879	-1.12403	0.26454	-1.98874	-1.01033
424	1057501	1067501	1062501	0.299361	-0.200085	-0.0130528	1.72802	-0.858868	-0.105973	0.0464282	-1.56117	-1.08652	0.161769	-1.67431	-1.30815	0.727461	0.198782	0.296349	1.87224	-0.787717	0.301126	0.2617	-1.37788	-0.908114	0.0945955	-1.975	-1.01664
425	1060001	1070001	1065001	-0.132192	-0.305599	0.0473623	1.76583	-0.896675	-0.122335	0.0587019	-1.5837	-1.16305	0.262979	-1.40232	-1.38902	0.38013	0.153721	0.367858	1.98471	-1.07621	0.228239	0.294751	-1.40495	-0.979316	0.154652	-1.63742	-1.10103
426	1062501	1072501	1067501	-0.10303	-0.0767462	0.406628	1.65593	-0.848176	-0.341857	0.192077	-1.5327	-1.11685	0.224073	-1.23156	-1.41605	0.403507	0.443748	0.728656	1.9682	-1.26407	-0.155457	0.427435	-1.35861	-0.880459	0.138596	-1.43723	-1.12911
427	1065001	1075001	1070001	0.0157767	-0.220436	0.404073	1.7227	-0.659666	-0.366103	0.265268	-1.44717	-1.2113	0.31652	-1.18653	-1.44174	0.4924	0.331008	0.767369	1.98857	-1.19417	-0.297922	0.544288	-1.24953	-0.92222	0.270935	-1.42604	-1.16525
428	1067501	1077501	1072501	-0.265321	-0.0618398	-0.0622284	1.81656	-0.422148	-0.186311	0.205225	-1.45816	-1.36261	0.503506	-1.16427	-1.22827	0.258706	0.427953	0.265936	1.99312	-0.849759	-0.0946297	0.484749	-1.26214	-1.13882	0.511081	-1.44924	-0.958671
429	1070001	1080001	1075001	0.0833788	0.0238967	-0.0572223	1.8734	-0.215407	-0.143081	0.159378	-1.49724	-1.45305	0.409068	-1.55035	-1.17663	0.521066	0.480414	0.240459	2.01225	-0.325393	0.0315649	0.429667	-1.29939	-1.25928	0.407999	-1.91961	-0.90354
430	1072501	1082501	1077501	-0.225945	-0.135777	-0.516192	2.13276	-0.217802	-0.0566433	0.355735	-1.51508	-1.49979	0.3751	-1.44683	-1.09296	0.288995	0.243358	-0.196904	2.1419	-0.133897	0.283785	0.642708	-1.31281	-1.32858	0.350042	-1.79438	-0.812658
431	1075001	1085001	1080001	0.0407291	-0.0212792	-0.240614	1.8482	-0.201959	0.146244	0.350294	-1.60279	-1.5055	0.341107	-1.26068	-1.09969	0.517934	0.297723	0.0628985	1.99944	0.062955	0.563205	0.622789	-1.41957	-1.41674	0.333315	-1.63181	-0.809871
432	1077501	1087501	1082501	0.123817	0.00304393	-0.113497	1.72243	-0.324233	0.184244	0.478109	-1.60788	-1.1976	0.128609	-1.25573	-1.291	0.576415	0.317479	0.159467	1.83668	-0.050316	0.489565	0.756852	-1.42597	-1.07773	0.146742	-1.61668	-0.990799
433	1080001	1090001	1085001	0.134712	-0.0474741	-0.424653	1.77241	-0.128604	0.263398	0.609272	-1.45485	-1.20817	0.359118	-0.715286	-1.35011	0.592029	0.198445	-0.163657	1.85352	0.219476	0.600399	0.872612	-1.2611	-1.08134	0.413831	-0.88769	-1.05243
434	1082501	1092501	1087501	0.242051	-0.106611	-0.443954	1.26732	-0.0274882	0.26134	0.697904	-1.38702	-1.2484	0.285464	-0.690205	-1.49318	0.682335	0.762583	-0.188727	1.68211	-0.0334977	0.582267	0.846405	-1.20442	-1.07976	0.404513	-0.872772	-1.19752
435	1085001	1095001	1090001	-0.265321	-0.251709	-0.814447	1.64862	-0.139182	0.088321	0.618153	-1.223	-1.18035	0.193452	-1.19025	-1.46546	0.258706	0.701104	-0.584189	1.83076	-0.208584	0.49094	0.759254	-1.00706	-0.946031	0.269963	-1.37068	-1.17363
436	1087501	1097501	1092501	-0.3002	-0.151321	-0.918517	1.82375	0.0555428	0.230634	0.505717	-1.2779	-1.39555	0.313359	-1.36232	-1.48697	0.231726	0.643632	-0.667377	2.01054	0.0732579	0.612329	0.630449	-1.0674	-1.20227	0.315657	-1.58359	-1.19606
437	1090001	1100001	1095001	-0.623929	-0.0239764	-0.623103	1.82407	-0.0371446	0.319501	0.29316	-1.23495	-1.37536	0.0841704	-1.462	-1.46174	-0.035916	0.751889	-0.398904	2.00232	-0.240019	0.709872	0.421648	-1.03807	-1.18786	0.0722848	-1.78897	-1.16994
438	1092501	1102501	1097501	-0.558271	-0.125976	-0.174403	2.21021	-0.0949171	0.182815	-0.0645261	-1.32236	-1.35482	0.124326	-1.42598	-1.43771	0.0127636	0.317949	-0.0278804	2.09361	-0.227948	0.666649	0.152377	-1.12314	-1.191	0.0361141	-1.77081	-1.1449
439	1095001	1105001	1100001	-0.326845	-0.140679	0.289715	1.94521	-0.0797073	0.147897	-0.0944418	-1.53419	-1.40926	0.0982129	-1.34414	-1.46959	0.20066	0.329505	0.471025	2.0352	-0.138057	0.650353	0.131629	-1.37424	-1.23656	0.0117391	-1.67761	-1.17275
440	1097501	1107501	1102501	-0.402535	-0.0442093	0.335779	1.74631	-0.214822	0.0722194	-0.166789	-1.47645	-1.31859	0.029288	-1.37901	-1.39993	0.143664	0.533134	0.533511	1.92795	-0.244439	0.611128	0.0641002	-1.31792	-1.14826	-0.0155097	-1.68336	-1.09959
441	1100001	1110001	1105001	-0.225945	-0.233904	0.257622	1.45481	-0.357897	-0.107795	-0.260557	-1.5161	-1.17279	-0.111375	-0.60582	-1.35643	0.288995	0.252799	0.438947	1.75153	-0.266291	0.291027	-0.0249517	-1.35101	-0.938295	-0.120658	-0.899239	-1.06466
442	1102501	1112501	1107501	0.0595739	-0.105647	0.00911417	1.39474	-0.580296	-0.341019	-0.291506	-1.42739	-1.09685	-0.326126	-0.266226	-1.34948	0.537463	0.34598	0.241917	1.71749	-0.372314	-0.0551241	-0.0697172	-1.27051	-0.812109	-0.327729	-0.485299	-1.05775
443	1105001	1115001	1110001	0.0993721	-0.0404375	-0.196364	1.23778	-0.553146	-0.335762	-0.0598887	-1.29838	-1.05695	-0.459169	-0.541437	-1.31614	0.569216	0.389277	0.0463062	1.70351	-0.345369	-0.0948274	0.121732	-1.11899	-0.806506	-0.405791	-0.772296	-1.02459
444	1107501	1117501	1112501	0.242051	-0.312313	-0.544374	1.36174	-0.546921	-0.469672	0.189926	-1.33703	-0.993095	-0.307194	-0.458521	-1.37508	0.682335	0.117934	-0.277603	1.71186	-0.363523	-0.33422	0.360898	-1.16484	-0.683945	-0.307053	-0.71824	-1.08433
445	1110001	1120001	1115001	0.395403	-0.341583	-0.544374	1.46959	-0.589262	-0.613956	0.437319	-1.33707	-1.0183	-0.113371	-1.03511	-1.40174	0.794735	0.135674	-0.277603	1.83494	-0.450021	-0.429239	0.582499	-1.16367	-0.713841	-0.170053	-1.27759	-1.1069
446	1112501	1122501	1117501	0.167656	-0.393361	-0.598944	1.65365	-0.246775	-0.155454	0.277344	-1.39567	-1.10633	0.347723	-1.90101	-1.4311	0.487251	0.107127	-0.327323	1.93486	-0.113823	0.168102	0.453871	-1.19983	-0.833402	0.305998	-2.26533	-1.13735
447	1115001	1125001	1120001	-0.709896	-0.428301	-0.105685	2.09476	-0.156054	-0.0921484	0.168436	-1.47443	-1.12948	0.495462	-1.63561	-1.46945	-0.151067	0.0885208	0.164167	2.06109	0.0907686	0.345303	0.339275	-1.29238	-0.842309	0.423574	-1.97182	-1.17758
448	1117501	1127501	1122501	-0.796844	-0.388883	0.759429	1.88341	-0.0571962	-0.0304665	0.284462	-1.37242	-1.17797	0.261396	-1.66515	-1.46783	-0.188246	0.037957	0.900483	2.0791	0.202287	0.622115	0.429149	-1.15887	-0.966398	0.141784	-1.96244	-1.18275
449	1120001	1130001	1125001	-0.153598	-0.250182	0.59193	2.03913	-0.0263616	0.108639	0.294583	-1.4145	-1.22955	0.31887	-1.67514	-1.51483	0.327849	0.123621	0.781824	2.12651	0.351014	0.728333	0.450978	-1.21205	-1.04991	0.231834	-1.9518	-1.2268
450	1122501	1132501	1127501	-0.153598	-0.226914	0.393729	1.97143	-0.379075	0.0416106	0.461167	-1.4144	-1.0314	0.308338	-1.4861	-1.46604	0.327849	0.184893	0.596811	2.10415	-0.226121	0.572421	0.598997	-1.23344	-0.831753	0.186084	-1.7208	-1.17809
451	1125001	1135001	1130001	0.0389208	-0.022203	0.536077	1.68192	-0.620458	-0.0659205	0.552959	-1.33942	-1.11762	0.0412701	-1.27159	-1.32464	0.464369	0.206764	0.579903	1.98003	-0.759569	0.411369	0.717475	-1.1324	-0.904557	-0.0496716	-1.54787	-1.03625
452	1127501	1137501	1132501	0.184317	0.478398	0.329213	1.81934	-0.684482	-0.0758823	0.322248	-1.43928	-1.20057	-0.0746693	-0.608917	-1.23561	0.594703	0.838871	0.455511	2.0244	-0.68734	0.355267	0.54847	-1.24048	-0.991281	-0.0609952	-0.924238	-0.955895
453	1130001	1140001	1135001	0.0833788	0.386109	0.405424	1.8363	-0.768112	-0.246922	0.269503	-1.3071	-1.14534	-0.315448	-0.583441	-1.19158	0.521066	0.679192	0.533562	1.99493	-0.938523	0.130723	0.502008	-1.09798	-0.92649	-0.327453	-0.956748	-0.917711
454	1132501	1142501	1137501	0.108086	0.30524	0.462169	1.54677	-0.611528	-0.199403	0.30917	-1.29739	-1.29018	-0.413967	-0.732484	-1.22829	0.554414	0.544215	0.607213	1.87395	-0.667565	0.171934	0.536779	-1.07588	-1.11691	-0.411887	-1.10152	-0.954413
455	1135001	1145001	1140001	0.318385	-0.0648582	0.135481	1.77477	-0.539288	-0.00209753	0.282775	-1.36329	-1.33708	-0.142013	-1.20656	-1.28474	0.735269	0.485514	0.326034	1.92811	-0.572012	0.349724	0.507286	-1.16627	-1.17902	-0.19793	-1.55695	-1.01162
456	1137501	1147501	1142501	0.617078	-0.373546	-0.148786	1.8831	-0.525046	0.224139	0.313055	-1.34652	-1.35021	0.334771	-1.55709	-1.3451	0.982692	0.104425	0.0623334	1.94513	-0.733997	0.583478	0.506721	-1.15095	-1.17183	0.187606	-1.89398	-1.05631
457	1140001	1150001	1145001	0.704436	-0.268686	-0.124118	1.91863	-0.368879	0.247491	0.481376	-1.51495	-1.43526	0.492615	-1.48985	-1.2367	1.04157	0.261038	0.12628	1.96531	-0.279425	0.514017	0.639568	-1.33645	-1.26683	0.372144	-1.81374	-0.937388
458	1142501	1152501	1147501	0.483042	-0.193993	0.240004	2.0042	-0.391438	0.00936707	0.297349	-1.36697	-1.33868	0.37785	-1.55449	-1.00615	0.861985	0.408608	0.421288	1.96857	-0.297176	0.377103	0.455869	-1.18746	-1.11226	0.323328	-1.872	-0.713848
459	1145001	1155001	1150001	0.279136	-0.0164104	0.186031	1.87598	-0.434427	-0.202345	0.24619	-1.32172	-1.22243	0.378703	-1.40974	-0.836941	0.682854	0.356788	0.422383	1.94388	-0.210437	0.278868	0.403702	-1.13907	-0.952235	0.356814	-1.7157	-0.547808
460	1147501	1157501	1152501	-0.212492	0.437202	1.10128	1.54746	-0.477961	-0.655342	0.270939	-1.04083	-1.07571	-0.0219151	-1.88803	-0.523568	0.250995	0.857838	1.2111	1.73188	0.0934653	-0.0552027	0.41308	-0.864904	-0.782643	0.0984791	-2.13061	-0.25214
461	1150001	1160001	1155001	-0.817336	0.329499	1.64797	2.10193	-0.516068	-0.673921	0.139053	-1.05865	-0.900637	-0.950244	-0.912217	-0.585093	-0.199015	1.11635	1.52342	1.89448	-0.141116	0.216643	0.305147	-0.813507	-0.511392	-0.898361	-1.0269	-0.316905
462	1152501	1162501	1157501	-0.796844	0.428251	-0.676127	2.36932	-0.572292	-0.534306	0.671093	-1.32817	-1.23093	-0.588101	-1.46648	-1.29259	-0.188246	1.21245	-0.383958	2.09246	-0.395746	0.193175	0.856589	-1.08745	-1.03886	-0.616609	-1.81233	-0.988408
463	1155001	1165001	1160001	-0.796844	0.310528	-0.314657	2.3162	-0.4408	-0.32944	0.673652	-1.42039	-1.34909	-0.548041	-1.81034	-1.34635	-0.188246	1.14176	-0.00966748	2.0435	-0.35086	0.265398	0.859151	-1.1985	-1.15247	-0.582356	-2.1859	-1.04391
464	1157501	1167501	1162501	-0.808608	0.260242	-0.496052	2.24599	-0.368585	-0.0937356	0.632171	-1.47995	-1.22963	-0.442575	-1.56807	-1.42849	-0.194308	1.08933	-0.187596	2.07338	-0.384907	0.397743	0.822854	-1.27018	-0.962127	-0.414016	-1.94938	-1.12972
465	1160001	1170001	1165001	-0.709896	-0.0342583	-0.63095	1.49633	-0.285544	-0.178251	0.834387	-1.49369	-1.02957	-0.0966064	-1.54485	-1.41227	-0.151067	0.719691	-0.320911	1.83894	-0.283168	0.0627633	1.00613	-1.29663	-0.629915	-0.0550548	-1.93452	-1.11264
466	1162501	1172501	1167501	-0.612372	-0.301027	-0.447361	1.52616	-0.4512	-0.125317	0.781672	-1.44819	-0.969566	0.0110666	-1.4626	-1.34562	-0.119678	0.509536	-0.166014	1.81476	-0.26318	0.369947	0.898891	-1.24954	-0.504568	0.0786948	-1.83422	-1.06083
467	1165001	1175001	1170001	0.179691	-0.330849	-1.29503	1.65303	-0.749727	-0.000792925	0.914257	-0.921478	-0.690448	-0.0713908	-0.730537	-1.30027	0.561335	0.384171	-1.00838	1.92258	-0.165984	0.660977	0.976415	-0.618157	-0.0819642	0.0108761	-1.09662	-1.02149
468	1167501	1177501	1172501	0.46401	-0.448985	-0.221441	1.58863	-0.796465	0.0766662	1.05098	-0.908637	-0.575101	-0.143887	-0.401643	-1.30027	0.862893	0.220174	0.0181268	1.90739	0.0270597	0.786867	1.06414	-0.612291	0.11342	-0.145739	-0.709251	-1.02149
469	1170001	1180001	1175001	0.352512	-0.593938	0.132101	2.0289	-0.439617	0.257248	0.981917	-0.885413	-1.67754	-0.244605	-0.161986	-1.37344	0.783299	0.113927	0.40782	2.07172	0.149204	1.24361	1.00362	-0.574183	-1.73674	-0.247201	-0.35779	-1.09417
470	1172501	1182501	1177501	0.22458	NA	0.169125	1.98891	-0.0265003	0.443195	1.26798	-0.767837	NA	-0.431912	-0.259189	-1.47276	0.682696	NA	0.439444	2.12013	0.610163	1.33204	1.1973	-0.426227	NA	-0.466058	-0.451359	-1.18505
471	1175001	1185001	1180001	0.136509	NA	0.456736	1.9393	0.210376	0.580024	NA	-1.07123	NA	-0.241381	-0.266981	-1.54975	0.612776	NA	0.727269	2.10282	0.24075	1.35197	NA	-0.785823	NA	-0.32258	-0.476553	-1.25695
472	1177501	1187501	1182501	-0.132192	1.35093	0.54902	2.11406	0.390443	0.692162	NA	-1.00229	0.23146	-0.114703	-0.656285	-1.55014	0.38013	1.3966	0.834162	2.16123	0.326609	1.49159	NA	-0.690982	1.13635	-0.201801	-0.878467	-1.25736
473	1180001	1190001	1185001	0.191734	1.35093	0.776569	2.06182	0.179872	0.519288	NA	-1.06479	0.23146	-0.0343125	-0.725234	-1.54956	0.655968	1.3966	0.994551	2.12414	0.183545	1.42223	NA	-0.77264	1.13635	-0.136602	-0.96802	-1.25676
474	1182501	1192501	1187501	0.307853	1.35093	0.833138	2.13709	0.498403	0.0718209	NA	-1.16343	-0.142541	-0.193866	-0.763169	-1.54597	0.747366	1.3966	1.04809	2.13214	0.276891	1.34418	NA	-0.895607	0.604084	-0.345514	-1.01974	-1.25303
475	1185001	1195001	1190001	0.512954	1.35093	0.758758	1.97698	0.0811036	-0.128256	1.1007	-1.26457	-1.80877	-0.400509	-1.17396	-1.54062	0.894124	1.3966	0.89998	2.08731	0.30665	0.820772	1.15653	-1.01951	-1.81624	-0.552352	-1.40153	-1.24748
476	1187501	1197501	1192501	0.704436	NA	0.850854	1.95374	-0.411135	-0.0830454	0.324694	-1.49583	-1.95774	-0.544485	-0.556161	-1.51468	1.04157	NA	0.921547	2.09004	-0.166738	0.725014	0.500579	-1.30216	-2.04013	-0.63697	-0.708681	-1.22084
477	1190001	1200001	1195001	-0.754451	1.48617	1.03194	2.14086	-0.595623	0.0406818	0.513653	-1.53172	-1.89438	-0.45309	-1.13653	-0.818407	-0.168664	1.04971	1.27479	2.17493	-0.168679	0.375554	0.664426	-1.33409	-1.95282	-0.444894	-1.26365	-0.507703
478	1192501	1202501	1197501	-0.833788	-1.66085	0.761205	2.09807	-0.564347	0.264282	0.576986	-1.31722	-1.60514	-0.172697	0.565452	-0.638308	-0.208426	-2.03087	0.902412	2.12614	-0.194521	0.334241	0.712322	-1.09825	-1.53675	-0.113484	0.595283	-0.37643
479	1195001	1205001	1200001	-0.833788	-1.66085	1.12513	2.22231	-0.541163	0.00405201	0.365742	-1.11636	-1.42124	0.069317	0.565452	-0.638308	-0.208426	-2.03087	1.20415	2.13372	-0.275405	0.132426	0.530223	-0.861593	-1.26709	0.207266	0.595283	-0.37643
480	1197501	1207501	1202501	-0.667112	-0.968727	0.869907	2.10186	-0.425882	-0.175666	0.764522	-0.862061	-1.20469	0.223879	-0.299829	-1.11941	-0.0686597	-0.885318	0.979392	2.05316	-0.379431	-0.00553147	0.864216	-0.54896	-0.957427	0.320458	-0.520446	-0.836767
481	1200001	1210001	1205001	-0.3002	-0.887335	0.33625	1.84394	-0.257178	-0.157711	0.678476	-0.948209	-1.08891	0.249636	-0.703742	-1.29155	0.231726	-0.715955	0.522342	1.95164	-0.395113	0.169491	0.793991	-0.653669	-0.798505	0.287557	-0.91454	-1.00884
482	1202501	1212501	1207501	0.345874	-0.0182214	0.237537	1.76374	-0.602567	-0.422166	0.293371	-1.0153	-1.12338	0.285047	-1.01586	-1.42404	0.746538	0.516258	0.463062	1.95301	-0.772713	-0.122383	0.468989	-0.720098	-0.841878	0.295816	-1.29731	-1.13259
483	1205001	1215001	1210001	-0.228955	-0.0685708	-0.00394474	1.57964	-0.756091	-0.320297	0.269185	-1.00297	-1.11982	0.0200987	-1.15703	-1.39166	0.298894	0.443601	0.251779	1.90426	-1.05279	-0.125722	0.450747	-0.699724	-0.854215	0.0100443	-1.4536	-1.10359
484	1207501	1217501	1212501	0.25388	0.0847821	0.0291552	1.27883	-0.891573	-0.525578	0.162718	-1.01607	-1.04603	0.083291	-1.19699	-1.33278	0.708758	0.440653	0.307873	1.72053	-1.19513	-0.348434	0.354502	-0.753977	-0.827602	0.124011	-1.51068	-1.04251
485	1210001	1220001	1215001	0.219931	0.278793	0.346586	1.31333	-0.952456	-0.522973	-0.0595649	-0.975891	-1.07115	-0.214658	-1.22793	-1.29598	0.682865	0.655241	0.51991	1.66081	-1.27649	-0.304939	0.159232	-0.719619	-0.813888	-0.222738	-1.58211	-1.00616
486	1212501	1222501	1217501	0.165818	0.301588	0.508571	1.29455	-0.957449	-0.244929	0.152762	-0.991971	-1.14827	-0.203445	-1.40755	-1.39768	0.638446	0.681392	0.720914	1.66809	-1.41481	0.1319	0.339335	-0.748433	-0.909396	-0.191803	-1.73993	-1.10484
487	1215001	1225001	1220001	0.493464	0.405543	0.22885	1.1994	-0.632246	-0.0294094	0.17103	-1.14057	-1.23801	-0.0283986	-1.39697	-1.44299	0.910378	0.865044	0.447809	1.63893	-1.02244	0.501686	0.344066	-0.923456	-1.01191	-0.0382176	-1.72633	-1.14488
488	1217501	1227501	1222501	0.236009	0.234921	0.200367	1.47551	-0.53887	0.125253	0.236674	-1.50155	-1.37762	-0.240348	-1.60247	-1.49092	0.682413	0.865437	0.395192	1.78456	-0.863005	0.557368	0.407351	-1.31568	-1.15226	-0.287348	-1.90003	-1.19524
489	1220001	1230001	1225001	0.134712	0.0180875	0.328627	1.3151	-0.56027	0.0558514	0.304644	-1.52354	-1.437	0.0317967	-1.61103	-1.44779	0.592029	0.482561	0.530997	1.74143	-0.644768	0.486422	0.494957	-1.34598	-1.30045	0.019411	-1.91979	-1.15784
490	1222501	1232501	1227501	0.452762	0.0784587	0.357752	1.70132	-0.464772	-0.210816	0.120591	-1.42502	-1.4274	0.00763675	-1.67412	-1.42278	0.863668	0.545396	0.569207	1.89211	-0.548388	0.185092	0.334161	-1.21869	-1.31745	0.00742484	-2.02062	-1.13135
491	1225001	1235001	1230001	0.231336	0.119456	0.665919	1.8469	-0.500435	-0.342339	0.0261969	-1.39415	-1.30086	-0.095083	-1.52309	-1.38312	0.682507	0.509494	0.901345	1.98433	-0.50155	0.0392764	0.251932	-1.17921	-1.172	-0.15173	-1.89085	-1.09028
492	1227501	1237501	1232501	0.321699	0.400563	0.592211	1.86585	-0.390403	-0.191905	0.0975343	-1.26682	-1.30888	0.128451	-1.42472	-1.25405	0.754933	0.740662	0.841539	2.01713	-0.193211	0.226003	0.348709	-1.03652	-1.11959	0.0369415	-1.79068	-0.954189
493	1230001	1240001	1235001	0.191081	0.450441	0.417505	1.87306	-0.338506	-0.178722	-0.0910275	-1.38558	-1.1593	0.0759988	-1.45714	-1.32994	0.650125	0.919756	0.693243	2.00728	-0.292468	0.245933	0.155917	-1.16669	-0.860305	-0.0275803	-1.80818	-1.02602
494	1232501	1242501	1237501	-0.142706	0.489876	0.302708	1.70977	-0.256178	-0.134323	-0.129008	-1.49868	-1.1617	0.0376989	-0.927635	-1.25485	0.36761	0.985957	0.554737	1.92529	0.0484542	0.317776	0.129009	-1.30051	-0.860067	-0.075486	-1.26989	-0.962092
495	1235001	1245001	1240001	-0.0299361	0.427679	-0.0652802	1.81144	-0.286731	-0.102894	0.0110616	-1.4373	-1.18387	0.115678	-0.691899	-1.30998	0.456598	0.930941	0.139932	1.95427	-0.115772	0.317207	0.260175	-1.2261	-0.871751	0.0609501	-1.02075	-1.01801
496	1237501	1247501	1242501	-0.0424625	0.257714	-0.0642136	1.79304	-0.382988	-0.213776	0.0235567	-1.44254	-1.19984	0.101466	-0.762687	-1.2862	0.455643	0.756213	0.0906518	1.96262	-0.392994	0.305995	0.262199	-1.23937	-0.913611	0.0801883	-1.0796	-1.0015
497	1240001	1250001	1245001	0.0407291	0.0221675	0.210878	1.73282	-0.428694	-0.111574	0.174455	-1.48004	-1.37623	-0.00189826	-0.431998	-1.26491	0.517934	0.479289	0.335268	1.97377	-0.373132	0.529841	0.421002	-1.28233	-1.1735	-0.0416275	-0.776081	-0.983991
498	1242501	1252501	1247501	-0.108611	-0.382986	0.396471	1.57531	-0.35662	-0.0448098	0.177153	-1.50873	-1.3797	0.0221813	-0.37325	-1.33006	0.394616	0.0801321	0.481234	1.96192	-0.318646	0.66682	0.406527	-1.31761	-1.17866	-0.0162338	-0.73368	-1.04394
499	1245001	1255001	1250001	-0.173901	-0.596353	0.891182	1.54709	-0.301869	0.09902	0.205641	-1.51247	-1.34751	0.0462936	-0.422653	-1.24017	0.342823	-0.228207	0.898801	1.96925	-0.171226	0.712584	0.413939	-1.33455	-1.17413	0.00556867	-0.750229	-0.952654
500	1247501	1257501	1252501	-0.433061	-0.517541	0.931777	1.45114	-0.151335	0.264175	0.324076	-1.48557	-1.25307	0.0432412	-0.49921	-1.33243	0.120414	-0.24303	0.940436	1.83372	0.0488107	0.903817	0.518069	-1.3108	-1.00855	-0.00679966	-0.844795	-1.0505
501	1250001	1260001	1255001	-0.359233	-0.434253	0.964367	1.37608	-0.201703	0.203885	0.364006	-1.37775	-1.27659	0.20696	-0.677574	-1.27743	0.185735	-0.119657	0.94835	1.72717	-0.0579274	0.786071	0.5318	-1.20766	-1.08847	0.170412	-0.9789	-1.00235
502	1252501	1262501	1257501	-0.227812	-0.34771	0.640279	1.63081	-0.260902	0.357469	0.411697	-1.34654	-1.13381	0.361565	-1.22149	-1.25253	0.295064	-0.102389	0.690387	1.74918	-0.194308	0.852801	0.576401	-1.17365	-0.961305	0.319297	-1.43641	-0.974102
503	1255001	1265001	1260001	0.0407291	-0.138987	0.407707	1.55011	-0.218423	0.309088	0.254314	-1.30901	-1.16241	0.265729	-1.35886	-1.30153	0.517934	0.0409052	0.521411	1.756	-0.161581	0.847861	0.444905	-1.13306	-0.957417	0.236871	-1.6241	-1.02972
504	1257501	1267501	1262501	0.242051	-0.153935	0.245484	1.67109	-0.259637	0.306482	0.0287659	-1.40122	-1.22143	0.17899	-1.41496	-1.34764	0.682335	0.235378	0.410756	1.86368	-0.194443	0.744073	0.208812	-1.23232	-1.06749	0.163572	-1.67111	-1.06797
505	1260001	1270001	1265001	-0.0714887	-0.331773	0.0811353	2.0112	-0.190261	0.347362	0.0685265	-1.48262	-1.16613	0.247172	-1.53928	-1.35056	0.428727	-0.0618092	0.323657	2.05864	-0.00603068	0.780596	0.243469	-1.30759	-0.973704	0.246392	-1.77619	-1.06166
506	1262501	1272501	1267501	-0.257951	-0.273757	-0.0296508	1.93467	-0.102854	0.266261	0.263977	-1.50943	-1.17701	0.125022	-1.0243	-1.39466	0.271299	0.0659396	0.208116	1.97079	0.149087	0.622326	0.430457	-1.33262	-0.924986	0.172155	-1.21666	-1.10182
507	1265001	1275001	1270001	-0.583652	-0.16391	-0.277455	2.00933	-0.158126	0.284234	0.25908	-1.67274	-1.21167	0.261031	-0.985988	-1.40471	-0.00590178	0.229922	0.00670625	1.98299	0.160642	0.699668	0.425791	-1.51134	-0.991243	0.284925	-1.14341	-1.10484
508	1267501	1277501	1272501	-0.623929	0.0491341	-0.315946	1.83074	-0.134005	0.168379	0.233821	-1.67166	-1.27062	0.302562	-1.05889	-1.28292	-0.035916	0.361159	-0.0503976	1.94077	0.157002	0.61467	0.431644	-1.50886	-1.06079	0.334242	-1.2226	-0.977115
509	1270001	1280001	1275001	0.0833788	-0.000709813	-0.183069	1.73943	-0.178753	0.0552383	0.030976	-1.64677	-1.31038	0.184334	-0.845233	-1.24165	0.521066	0.389909	0.0613817	1.87264	-0.0125484	0.411121	0.250458	-1.47949	-1.13667	0.262473	-1.02556	-0.94354
510	1272501	1282501	1277501	-0.0700382	-0.0484851	0.376565	1.63162	-0.378678	-0.0597913	-0.262823	-1.61158	-1.45163	0.440379	-1.14584	-1.2	0.407223	0.2945	0.571961	1.91475	-0.204925	0.249272	-0.0222354	-1.43812	-1.34281	0.466516	-1.40133	-0.898984
511	1275001	1285001	1280001	-0.157767	-0.00228825	0.325449	1.58843	-0.401379	-0.0248553	-0.215289	-1.57103	-1.38338	0.530132	-1.06959	-1.19598	0.34997	0.293924	0.529992	1.88597	-0.242216	0.316577	0.0192175	-1.39566	-1.2442	0.522855	-1.35678	-0.894875
512	1277501	1287501	1282501	-0.331311	-0.109045	0.479564	1.91549	-0.450684	0.0329984	-0.117736	-1.45398	-1.14963	0.678574	-0.45865	-0.946879	0.207541	0.152416	0.652866	2.01006	-0.264938	0.331725	0.0827037	-1.26937	-1.00001	0.639885	-0.691233	-0.69364
513	1280001	1290001	1285001	-0.640177	-0.094046	0.364988	1.86669	-0.36855	0.0817775	0.114231	-1.20371	-1.21314	0.588755	-0.213968	-0.976467	-0.0481658	0.0393102	0.551787	2.01346	-0.261968	0.466551	0.300944	-0.986382	-1.06421	0.516473	-0.511185	-0.724987
514	1282501	1292501	1287501	-0.605279	0.00606894	-0.0183955	1.88641	-0.194887	0.0107922	0.163489	-1.27462	-1.27577	0.147839	-0.367516	-1.08782	-0.021957	0.244814	0.18159	2.03368	-0.236909	0.438135	0.373592	-1.07885	-1.16241	0.0792347	-0.733915	-0.839636
515	1285001	1295001	1290001	-0.833788	-0.126346	-0.270263	1.91377	-0.389554	-0.194687	0.225928	-1.19674	-1.25758	-0.149685	0.00757377	-1.1755	-0.208426	0.264947	-0.0360818	2.04837	-0.566046	0.230999	0.454715	-0.979709	-1.15036	-0.18543	-0.347418	-0.918887
516	1287501	1297501	1292501	-0.326845	-0.2833	0.162341	1.72397	-0.435149	-0.261762	0.170107	-1.29127	-1.35865	-0.213525	-0.13604	-1.34461	0.20066	0.253507	0.492261	1.94128	-0.685867	0.177764	0.397443	-1.07068	-1.28363	-0.202598	-0.487641	-1.06289
517	1290001	1300001	1295001	-0.407291	-0.0650662	0.144326	1.6125	-0.302728	0.00962606	0.117634	-1.45512	-1.1615	0.00157346	-0.205316	-1.38421	0.147981	0.509765	0.41424	1.92732	-0.338885	0.375457	0.338759	-1.26668	-0.946681	-0.0574983	-0.535403	-1.0923
518	1292501	1302501	1297501	-0.0372646	-0.0440351	0.278644	1.58971	-0.36094	0.205062	0.0887241	-1.45243	-1.10957	0.249825	-0.301516	-1.32701	0.45602	0.485032	0.541454	1.91836	-0.295708	0.646237	0.293113	-1.26642	-0.82643	0.177236	-0.610657	-1.038
519	1295001	1305001	1300001	0.0595739	0.129557	0.416659	1.60631	-0.296745	0.397877	0.164719	-1.53956	-1.13271	0.331516	-0.863976	-1.28278	0.537463	0.504377	0.682102	1.91066	-0.0907367	0.824796	0.349827	-1.37268	-0.85038	0.292224	-1.13793	-1.00113
520	1297501	1307501	1302501	-0.0714887	0.297284	0.158134	1.59922	-0.376167	0.343426	0.223367	-1.54354	-1.14591	0.383994	-1.05861	-1.38143	0.428727	0.379493	0.343318	1.95008	-0.338042	0.713757	0.403016	-1.38575	-0.828336	0.312134	-1.34762	-1.09529
521	1300001	1310001	1305001	0.250167	0.0811246	0.00200701	1.73131	-0.632871	-0.0690058	0.286376	-1.54791	-1.04877	0.296831	-1.40286	-1.37408	0.682306	0.220457	0.222552	1.98022	-0.752196	0.260562	0.459098	-1.37701	-0.672492	0.244128	-1.68613	-1.09276
522	1302501	1312501	1307501	0.123817	0.00515504	0.118064	1.69235	-0.805829	-0.212694	0.279266	-1.50677	-0.95087	0.271879	-1.39765	-1.38597	0.576415	0.146535	0.332268	1.85763	-1.1165	0.0364136	0.449114	-1.31193	-0.524793	0.226352	-1.66604	-1.10391
523	1305001	1315001	1310001	0.0667112	-0.143515	0.411097	1.5776	-0.707321	-0.42082	0.214558	-1.45602	-0.886891	0.216015	-1.09196	-1.38974	0.532112	0.0932554	0.503474	1.77913	-1.00054	-0.249727	0.397847	-1.25968	-0.471736	0.138089	-1.3878	-1.09883
524	1307501	1317501	1312501	0.189321	-0.27774	0.274238	1.56059	-0.621983	-0.347123	0.262437	-1.547	-0.93111	0.0514369	-1.25754	-1.33656	0.63483	0.206526	0.420661	1.76626	-0.68548	-0.0837419	0.45817	-1.3605	-0.538441	0.0369115	-1.52882	-1.04378
525	1310001	1320001	1315001	0.242051	-0.880698	0.618087	1.52892	-0.546038	-0.17405	0.266757	-1.60749	-1.11841	0.105715	-1.3423	-1.3775	0.682335	-0.677974	0.697591	1.7699	-0.546222	0.120906	0.452734	-1.43341	-0.831587	0.101505	-1.64729	-1.08672
526	1312501	1322501	1317501	0.0667112	-0.771882	0.153867	1.74169	-0.360479	-0.0323397	0.599861	-1.63315	-1.30502	0.132351	-1.57993	-1.30852	0.532112	-0.625689	0.256192	1.93675	-0.243576	0.357442	0.731933	-1.4629	-1.11884	0.110619	-1.86092	-1.02312
527	1315001	1325001	1320001	-0.0188287	-0.859928	-0.0648166	1.90313	-0.314809	0.116973	0.836248	-1.63238	-1.44587	0.149347	-1.73803	-1.19967	0.457575	-0.786306	0.118558	2.04048	-0.146136	0.547196	0.923547	-1.45486	-1.27823	0.13043	-1.99	-0.93412
528	1317501	1327501	1322501	0.261648	-0.635893	0.0428499	2.2685	-0.358588	-0.0133947	0.736686	-1.43756	-1.5871	0.364174	-1.53825	-1.22274	0.682405	-0.760569	0.216713	2.18497	-0.262328	0.476355	0.843684	-1.23438	-1.50184	0.265036	-1.81173	-0.957067
529	1320001	1330001	1325001	0.184317	0.159098	-0.286578	2.24723	-0.292938	0.140138	0.634675	-1.23704	-1.59333	0.379521	-1.26159	-1.113	0.594703	0.195571	-0.0536161	2.17352	-0.285436	0.719529	0.778642	-1.01211	-1.52175	0.268925	-1.49165	-0.855568
530	1322501	1332501	1327501	0.309027	-0.678846	0.0499465	1.97069	-0.384592	0.165562	0.351753	-1.11932	-1.62479	0.0139607	-0.312969	-1.16178	0.68438	-1.09039	0.291671	2.07798	-0.265461	0.716283	0.55365	-0.879676	-1.57537	-0.103268	-0.52419	-0.894392
531	1325001	1335001	1330001	-0.0188287	-1.83796	-0.0642136	1.87001	-0.590141	-0.0899749	0.195984	-1.05555	-1.62557	-1.01405	-0.740523	-1.31544	0.457575	-2.34518	0.276414	2.03137	-0.36678	0.721623	0.435459	-0.813707	-1.58778	-1.22823	-1.07256	-1.02851
532	1327501	1337501	1332501	0.108086	-2.3102	0.088238	1.05454	-0.581112	-0.112326	0.0171784	-1.01269	-1.60625	-2.05127	NA	-1.30461	0.554414	-2.84507	0.424694	1.64014	-0.222884	0.854465	0.269172	-0.767993	-1.52461	-2.24565	NA	-1.01748
533	1330001	1340001	1335001	-0.116745	-1.96397	-0.063397	1.1575	-0.664404	-0.274296	-0.0556807	-1.45401	-1.28761	-1.35292	-0.170311	-1.32597	0.381919	-2.38725	0.272076	1.70551	-0.280138	0.607734	0.147299	-1.24218	-1.10149	-1.48725	-0.398243	-1.03222
534	1332501	1342501	1337501	-0.310538	-1.74963	-0.386695	1.05936	-0.66277	-0.522033	0.259013	-1.59687	-1.03021	-0.58171	-0.539788	-1.33456	0.229627	-2.08957	-0.0552135	1.65759	-0.534814	0.117883	0.403621	-1.42963	-0.721667	-0.703846	-0.810797	-1.04085
535	1335001	1345001	1340001	-0.225945	-1.05571	-0.295721	1.2149	-0.43638	-0.280593	-0.0141967	-1.6387	-1.07741	-0.141951	-0.81699	-1.29572	0.288995	-1.13272	0.0371524	1.74779	-0.543713	-0.0240356	0.167056	-1.47326	-0.794935	-0.252621	-1.08053	-1.00186
536	1337501	1347501	1342501	-0.605279	-0.981202	-0.346544	1.56917	-0.399964	-0.136137	-0.307407	-1.67102	-1.0756	-0.500716	-0.81699	-1.27743	-0.021957	-1.03119	-0.0108761	1.91372	-0.513288	0.146582	-0.104738	-1.50942	-0.754756	-0.598236	-1.08053	-0.983507
537	1340001	1350001	1345001	-0.279136	-1.21051	-0.265115	1.65085	-0.409106	-0.103328	-0.576279	-1.72105	-1.1235	-0.699833	-1.22856	-1.22575	0.236127	-1.31298	0.0721657	1.93585	-0.353875	0.193581	-0.350416	-1.56972	-0.806999	-0.751239	-1.50823	-0.92623
538	1342501	1352501	1347501	0.67384	-1.23032	-0.063397	1.79931	-0.425409	-0.0519403	-1.22438	-1.74198	-1.13413	-1.26324	-1.70988	-1.30433	0.939157	-1.32586	0.272076	1.98437	-0.304079	0.395289	-0.942965	-1.5877	-0.855804	-1.29058	-1.92216	-1.00971
539	1345001	1355001	1350001	1.06443	-1.06918	-0.315104	1.73322	-0.369619	-0.116944	-0.913969	-1.68614	-1.15674	-1.15884	-1.07347	-1.39537	1.27582	-1.2842	-0.0386495	1.95661	-0.277762	0.427032	-0.646877	-1.52784	-0.876919	-1.16737	-1.2071	-1.09508
540	1347501	1357501	1352501	0.617078	-0.763364	-0.100332	1.66084	-0.313141	-0.183291	-0.544014	-1.63848	-1.18704	-0.586765	-0.962553	-1.39768	0.982692	-0.877936	0.183585	1.90174	-0.0849682	0.289138	-0.299126	-1.47681	-0.963108	-0.634529	-1.21447	-1.10484
541	1350001	1360001	1355001	0.957956	-0.639181	0.0767059	1.67478	-0.115833	-0.11656	-0.0726638	-1.57227	-1.21119	-0.273721	-1.05161	-1.46857	1.26919	-0.543841	0.318934	1.89943	-0.00989856	0.335071	0.149227	-1.40979	-1.00402	-0.373553	-1.3183	-1.17811
542	1352501	1362501	1357501	0.891712	-0.796243	0.057953	1.69783	0.0425444	0.0574908	0.222355	-1.48323	-1.30649	0.0996154	-0.932947	-1.36513	1.23357	-0.706197	0.275458	1.92294	0.29203	0.507602	0.413285	-1.30657	-1.12946	-0.0235117	-1.17398	-1.08161
543	1355001	1365001	1360001	0.891712	-0.536126	0.0473623	2.07715	0.0693853	0.279669	0.279278	-1.51642	-1.37486	0.178146	-1.23889	-1.32767	1.23357	-0.299635	0.257853	2.05665	0.258866	0.72152	0.463648	-1.3478	-1.24187	0.0509772	-1.55209	-1.05222
544	1357501	1367501	1362501	1.16745	-0.493902	0.0590598	2.09323	0.00440723	0.450873	0.344845	-1.49064	-1.41603	0.208942	-1.3708	-1.33293	1.43327	-0.239393	0.253529	2.06984	0.108291	0.967456	0.530044	-1.32239	-1.31078	0.117071	-1.66529	-1.05396
545	1360001	1370001	1365001	0.821451	-0.546361	-0.243513	2.0205	-0.0810336	0.382841	0.317383	-1.57327	-1.41428	0.273564	-1.42686	-1.36304	1.13079	-0.341223	-0.0220854	2.07551	-0.0970023	0.849744	0.488061	-1.40664	-1.31673	0.17918	-1.72863	-1.08557
546	1362501	1372501	1367501	0.650102	-0.127514	-0.496052	2.04993	-0.158802	0.26764	0.227598	-1.66412	-1.55443	0.403453	-1.67215	-1.46983	0.870634	0.144051	-0.187596	2.0297	-0.541159	0.674363	0.417276	-1.51578	-1.50732	0.322757	-2.0155	-1.18664
547	1365001	1375001	1370001	NA	-0.06323	-0.0500174	1.66145	-0.273145	0.0229109	0.276327	-1.65091	-1.567	0.30489	-1.35825	-1.51833	NA	0.177021	0.205825	1.8197	-0.550718	0.359817	0.447656	-1.49737	-1.55289	0.258099	-1.63936	-1.22457
548	1367501	1377501	1372501	-0.612372	-0.569382	-1.36732	2.38586	-0.634557	-0.178635	0.0651396	-1.59883	-1.41136	0.492857	-1.54469	-1.52142	-0.119678	-0.465623	-1.07592	2.22861	-0.880696	0.151716	0.2511	-1.4287	-1.29596	0.589556	-1.85346	-1.22772
549	1370001	1380001	1375001	-0.780123	-0.589756	-0.540288	2.33343	-0.254417	0.0708034	-0.026328	-1.49084	-1.37243	0.286612	-1.31005	-1.21332	-0.180131	-0.388723	-0.248691	2.21667	-0.163159	0.533382	0.224805	-1.32044	-1.23061	0.321941	-1.57496	-0.904679
550	1372501	1382501	1377501	-0.605279	-0.330198	-0.430881	2.20587	-0.594757	-0.044701	-0.171816	-1.38509	-1.10441	0.198779	-0.199396	-1.25363	-0.021957	0.014836	-0.122203	2.18875	-0.674028	0.360672	0.078697	-1.20447	-0.797283	0.249207	-0.559963	-0.94635
551	1375001	1385001	1380001	-0.227812	-0.0794806	-0.430881	2.01923	-0.554065	-0.134014	-0.300728	-1.32236	-1.16082	-0.0153432	0.170287	-1.26379	0.295064	0.280828	-0.122203	2.1123	-0.650187	0.184129	-0.0415169	-1.14837	-0.854271	0.0300835	-0.203024	-0.956866
552	1377501	1387501	1382501	-0.173901	-0.168171	0.139487	1.72449	-0.361908	-0.0297206	-0.299498	-1.28261	-1.15321	-0.123965	0.182046	-1.27075	0.342823	0.247149	0.421712	1.98956	-0.415001	0.374036	-0.0256049	-1.12044	-0.856759	-0.0875724	-0.162608	-0.976807
553	1380001	1390001	1385001	0.0993721	-0.127281	0.0927374	1.71805	-0.550767	-0.140057	-0.388331	-1.23333	-1.15859	-0.0366658	0.351965	-1.32767	0.569216	0.393577	0.378419	1.9888	-0.611108	0.249579	-0.118786	-1.05586	-0.865717	0.0215314	0.0218871	-1.05222
554	1382501	1392501	1387501	0.0595739	-0.166779	0.364988	1.5177	-0.361994	0.112355	-0.2787	-1.24435	-1.25719	-0.0392957	-0.456582	-1.25607	0.537463	0.409173	0.661793	1.91386	-0.331089	0.43728	-0.0196566	-1.07779	-1.02798	-0.0464434	-0.688688	-0.985455
555	1385001	1395001	1390001	-0.0714887	-0.529288	0.52428	1.64976	-0.326602	0.0304251	-0.0685183	-1.36949	-1.20656	0.083569	-1.27402	-1.18507	0.428727	0.114145	0.785818	1.9403	-0.286814	0.406246	0.164201	-1.20829	-0.964333	0.0869458	-1.46944	-0.901775
556	1387501	1397501	1392501	-0.173901	-0.10874	0.297893	1.55345	-0.433612	-0.124798	0.170923	-1.42761	-1.33044	-0.0238352	-1.29997	-1.06183	0.342823	0.577532	0.606543	1.85785	-0.415328	0.0584596	0.372623	-1.25727	-1.12377	-0.0565324	-1.42066	-0.77181
557	1390001	1400001	1395001	-0.49572	0.0102941	0.910627	1.61957	-0.449308	-0.117803	0.293658	-1.53824	-1.41193	0.102701	-1.47293	-1.13221	0.0777539	0.545799	1.17094	1.87121	-0.347064	0.0108596	0.471175	-1.38647	-1.25274	0.0633601	-1.62729	-0.831181
558	1392501	1402501	1397501	-0.359233	-0.186949	0.932619	1.71817	-0.351479	-0.227042	0.462967	-1.65691	-1.36773	0.276821	-0.631104	-1.28896	0.185735	0.173462	1.09415	1.89149	-0.233549	-0.0607662	0.6243	-1.50739	-1.17668	0.222905	-0.879417	-0.988255
559	1395001	1405001	1400001	-0.623929	-0.164127	0.869056	1.64873	-0.436084	0.0236952	0.562187	-1.68	-1.61777	0.470775	-0.429171	-1.33204	-0.035916	0.20824	1.06038	1.89508	-0.212791	0.213316	0.727866	-1.51947	-1.54005	0.398949	-0.693983	-1.04776
560	1397501	1407501	1402501	-0.225945	-0.410684	0.708923	1.49882	-0.57434	0.0959343	0.415596	-1.58906	-1.44111	0.583247	-0.23059	-1.32281	0.288995	-0.123036	0.828877	1.68133	-0.319684	0.402564	0.6034	-1.42204	-1.30069	0.544265	-0.551148	-1.04224
561	1400001	1410001	1405001	0.279136	-0.3611	0.41177	1.32285	-0.764088	0.040964	0.372567	-1.49717	-1.48479	0.227418	0.154838	-1.27864	0.682854	-0.120986	0.550364	1.59694	-0.551967	0.381086	0.572128	-1.32266	-1.34484	0.182834	-0.228673	-0.997948
562	1402501	1412501	1407501	-0.227812	-0.120328	0.307177	1.33544	-0.73318	0.204198	0.347598	-1.42944	-1.54067	0.248934	-1.01104	-1.21185	0.295064	0.191612	0.50662	1.63326	-0.529427	0.523674	0.559562	-1.23928	-1.42802	0.219722	-1.39234	-0.931148
563	1405001	1415001	1410001	-0.333614	-0.345034	0.0223496	1.36373	-0.593037	0.21473	0.372321	-1.40609	-1.44682	0.290688	-1.22221	-1.24841	0.211257	-0.0952389	0.267152	1.59759	-0.351767	0.555169	0.565374	-1.22227	-1.3117	0.250083	-1.57431	-0.956681
564	1407501	1417501	1412501	-0.374544	-0.426	0.0590598	1.73584	-0.427819	0.298639	0.495298	-1.40888	-1.64024	0.269561	-1.54508	-1.33815	0.178546	-0.105642	0.374488	1.9912	-0.25267	0.606034	0.654203	-1.21166	-1.58217	0.192738	-1.90444	-1.0408
565	1410001	1420001	1415001	-0.392778	-0.366123	-0.0455162	1.89902	-0.119704	0.33509	0.43318	-1.27132	-1.5678	0.492138	-1.1642	-1.29133	0.16392	-0.0233473	0.242096	2.05312	-0.0701007	0.748618	0.600215	-1.05358	-1.48305	0.435576	-1.52279	-0.991671
566	1412501	1422501	1417501	-0.108611	-0.368092	-0.0844607	1.9352	-0.128429	0.293369	0.290731	-1.17902	-1.51139	0.336062	-0.723898	-1.29511	0.394616	-0.17733	0.155723	2.0653	-0.156169	0.69962	0.457278	-0.951531	-1.38641	0.303637	-1.06573	-1.00369
567	1415001	1425001	1420001	0.299361	0.0118207	-0.265898	1.99307	-0.196464	0.126189	0.248149	-1.06979	-1.30298	0.1539	-0.395503	-1.06914	0.727461	0.253965	-0.0488142	2.11374	-0.359258	0.506807	0.435971	-0.811418	-1.06462	0.173274	-0.713384	-0.78212
568	1417501	1427501	1422501	0.318385	0.274624	-0.163296	1.90429	-0.202487	0.0199753	0.221908	-1.13011	-1.05234	0.237875	-0.397006	-1.00078	0.735269	0.505846	0.0337689	1.99379	-0.412192	0.288807	0.408024	-0.88489	-0.788976	0.200605	-0.702115	-0.724842
569	1420001	1430001	1425001	0.555293	0.164959	-0.388297	1.77489	-0.282944	-0.0959976	0.202547	-1.2477	-0.764109	0.0658824	-0.51571	-0.9825	0.940516	0.366318	-0.175098	1.91863	-0.52242	0.168064	0.400088	-1.02561	-0.497453	0.0123314	-0.80589	-0.705632
570	1422501	1432501	1427501	0.400672	0.226872	-0.291868	1.77824	-0.367979	-0.171114	0.333981	-1.31143	-0.662574	0.229449	-0.735173	-0.853603	0.821958	0.620206	0.00375211	1.8775	-0.684282	0.159645	0.526479	-1.08581	-0.404039	0.215826	-0.939203	-0.573345
571	1425001	1435001	1430001	0.191734	0.219654	-0.0668669	1.76643	-0.312412	0.00617351	0.38492	-1.371	-0.654761	0.371246	-1.11022	-0.760796	0.655968	0.518815	0.212619	1.89382	-0.466834	0.348366	0.541802	-1.18251	-0.394047	0.308461	-1.27239	-0.477895
572	1427501	1437501	1432501	0.191734	0.0310291	-0.0501925	1.79728	-0.190473	0.0901652	0.660775	-1.35709	-0.7492	0.412927	-1.10053	-0.651208	0.655968	0.310782	0.253926	1.98953	-0.311248	0.497381	0.778187	-1.16727	-0.48439	0.358185	-1.27653	-0.35776
573	1430001	1440001	1435001	-0.0424625	0.0723424	0.481315	2.16307	-0.232271	0.185442	0.771519	-1.40451	-0.964018	0.465737	-1.07408	-0.700606	0.455643	0.307324	0.781808	2.14945	-0.287365	0.594044	0.862605	-1.20974	-0.675934	0.490434	-1.18743	-0.418887
574	1432501	1442501	1437501	-0.108611	0.204869	0.694865	2.21278	-0.126191	0.0255056	0.555996	-1.42177	-1.06257	0.0723526	-0.69001	-0.897954	0.394616	0.486426	0.923619	2.1919	-0.0261485	0.405175	0.673957	-1.23583	-0.769449	0.06223	-0.879607	-0.613271
575	1435001	1445001	1440001	-0.222343	0.0297273	0.584657	2.08166	-0.198266	-0.0750049	0.30837	-1.49193	-1.2162	-0.164018	-0.725533	-1.13553	0.277902	0.682256	0.859611	2.07909	-0.332749	0.344947	0.498105	-1.29381	-1.01306	-0.143368	-0.961666	-0.853556
576	1437501	1447501	1442501	-0.389208	0.00275674	0.245484	2.12936	-0.211766	-0.0555969	0.146054	-1.38838	-1.37843	-0.181357	-1.09297	-1.17612	0.132677	0.690613	0.511629	2.09566	-0.226849	0.335428	0.364599	-1.16729	-1.21065	-0.189738	-1.35463	-0.88778
577	1440001	1450001	1445001	-0.402535	0.0786007	0.0376267	1.90037	-0.197464	-0.138749	-0.0273868	-1.20077	-1.38259	-0.1743	-0.971523	-1.24632	0.143664	0.903237	0.261463	2.0134	-0.165622	0.231417	0.209234	-0.971035	-1.21477	-0.256108	-1.30309	-0.954598
578	1442501	1452501	1447501	-0.640177	-0.144009	-0.0661935	1.89814	-0.251981	-0.0148399	0.0579588	-1.08319	-1.41699	0.0897495	-1.27147	-1.25473	-0.0481658	0.685017	0.181857	2.01916	-0.2163	0.358137	0.261886	-0.831024	-1.3101	-0.0104592	-1.60114	-0.958708
579	1445001	1455001	1450001	-0.407291	-0.0946054	0.332591	2.03082	-0.289134	-0.111178	0.109148	-0.972456	-1.49689	0.269394	-1.24212	-1.29008	0.147981	0.522171	0.574923	2.12749	-0.23389	0.232021	0.275923	-0.695115	-1.4204	0.151768	-1.57633	-0.992702
580	1447501	1457501	1452501	-0.333614	-0.450682	0.817291	1.90157	-0.585729	-0.3848	-0.233313	-0.855451	-1.52605	0.476321	-0.876603	-1.36475	0.211257	0.166905	1.05575	2.0138	-0.572826	-0.0071587	-0.0425309	-0.555353	-1.45587	0.334302	-1.17642	-1.06311
581	1450001	1460001	1455001	-0.194585	-0.472403	0.758758	1.53707	-0.98808	-0.535924	-0.287091	-0.630561	-1.68272	0.546831	-0.979764	-0.943613	0.321166	-0.113266	1.07252	1.58059	-0.981667	-0.120626	-0.103478	-0.284405	-1.67014	0.35954	-1.18661	-0.675516
582	1452501	1462501	1457501	0.512954	-0.586727	0.936673	1.02108	-1.68498	-1.04611	-0.843096	-0.849148	-1.81543	0.597508	-0.842265	0.0428499	0.894124	-0.593869	1.15594	1.36527	-2.09563	-0.58844	-0.596762	-0.557068	-1.83365	0.813769	-1.0394	0.216713
583	1455001	1465001	1460001	0.860147	-0.586727	0.53728	0.462649	-2.0625	-1.34147	-1.53609	-0.829765	-1.74348	0.540315	-0.393129	0.0428499	1.12841	-0.593869	0.586494	1.12642	-2.76577	-0.877597	-1.24281	-0.550688	-1.72865	0.807712	-0.526979	0.216713
584	1457501	1467501	1462501	1.16799	-0.0626517	0.53728	-0.286219	-2.26594	-1.17678	-1.51468	-0.957456	-1.78225	-0.142868	-0.393129	0.0428499	1.31698	0.0829448	0.586494	0.844732	-3.67999	-0.499821	-1.22084	-0.711325	-1.83025	0.457797	-0.526979	0.216713
585	1460001	1470001	1465001	1.54056	NA	0.0261178	-0.160478	-1.66489	-0.689735	0.0658592	-1.12881	-1.99977	0.723747	-0.832402	NA	1.56872	NA	0.0676723	1.37621	-3.49661	0.0167607	0.274708	-0.882947	-2.11923	1.3798	-1.19841	NA
586	1462501	1472501	1467501	0.59158	NA	-1.23311	0.518183	-1.31178	-0.645133	0.689232	-0.545452	-2.03649	0.985993	-1.85059	NA	0.730157	NA	-0.952138	1.52296	-2.28327	0.177267	0.891924	-0.197314	-2.16464	1.29136	-2.11653	NA
587	1465001	1475001	1470001	0.184317	-0.212435	-0.0125004	1.02006	-0.868362	-0.487358	0.536965	-0.761901	-1.97994	0.731601	-1.7326	-0.784404	0.594703	0.128161	0.160226	1.69797	-1.22265	0.276502	0.728201	-0.440193	-2.07288	0.993815	-1.93612	-0.565557
588	1467501	1477501	1472501	0.108086	-0.571255	0.571987	1.51049	-0.625021	-0.24052	0.699219	-0.979771	-1.80815	0.62108	-1.20734	-1.10898	0.554414	-0.290597	0.727564	1.86054	-0.629316	0.425141	0.842573	-0.693951	-1.81465	0.774909	-1.40373	-0.852485
589	1470001	1480001	1475001	0.186769	-0.488661	0.785913	1.75766	-0.332377	-0.156969	0.577048	-1.20553	-1.69619	0.439343	-1.31836	-1.2491	0.613785	-0.146234	0.940138	1.92611	-0.183397	0.35812	0.738842	-0.962941	-1.6551	0.517729	-1.53341	-0.979675
590	1472501	1482501	1477501	0.123817	-0.201749	0.758147	1.73568	-0.0780279	0.0348056	0.411867	-1.50226	-1.46822	0.296542	-0.916508	-1.33308	0.576415	0.191372	0.900231	1.90542	0.204282	0.394448	0.570346	-1.31011	-1.33794	0.236969	-1.15917	-1.05432
591	1475001	1485001	1480001	0.279136	-0.0438781	0.723777	1.82633	-0.0855381	0.153047	0.472211	-1.58052	-1.40092	0.335712	-0.604273	-1.38825	0.682854	0.382163	0.892211	1.95051	0.258659	0.38346	0.623063	-1.41269	-1.23941	0.236117	-0.891264	-1.09864
592	1477501	1487501	1482501	0.108086	0.341032	0.0178381	1.92059	-0.0433893	-0.0137045	0.0466925	-1.49407	-1.34322	0.30298	-0.944895	-1.40065	0.554414	0.825277	0.235362	1.97343	0.19138	0.109429	0.254664	-1.30686	-1.18626	0.20804	-1.27141	-1.10665
593	1480001	1490001	1485001	0.362865	0.443974	0.183488	1.99099	-0.176646	0.082772	0.148808	-1.34657	-1.18613	0.167776	-0.842842	-1.41096	0.77726	0.955674	0.39954	2.0177	0.0377682	0.18969	0.339069	-1.13807	-0.957293	0.0705721	-1.18738	-1.11127
594	1482501	1492501	1487501	0.395403	0.468005	0.197327	1.36554	-0.281309	0.134566	0.113636	-1.26301	-1.20345	0.0058762	-1.12508	-1.37257	0.794735	0.990834	0.472529	1.81162	0.0728961	0.23427	0.297728	-1.04711	-0.992199	-0.023533	-1.48052	-1.07111
595	1485001	1495001	1490001	0.345874	0.514907	0.0129554	0.414357	-0.510745	0.0551353	-0.40148	-1.19237	-1.05889	-0.251525	-1.44575	-1.124	0.746538	1.04129	0.294247	1.44003	0.0613712	0.156857	-0.178558	-0.963977	-0.821459	-0.143709	-1.78752	-0.848964
596	1487501	1497501	1492501	0.895178	0.290687	0.722996	-0.31793	-0.947873	0.28015	-0.722175	-1.07004	-1.07523	-0.55107	-1.08559	-1.29859	1.12775	0.844834	0.982246	1.17175	0.242151	0.425941	-0.481078	-0.845162	-0.824016	-0.317651	-1.42724	-1.01629
597	1490001	1500001	1495001	-0.612372	0.437571	1.03194	-0.947342	-1.57403	-0.0284231	-1.29711	-0.989827	-1.35353	-0.761482	-0.68096	-1.28837	-0.119678	0.923943	1.27479	0.916362	0.554221	1.01462	-1.02655	-0.786551	-1.3226	-0.430714	-0.96052	-1.00808
598	1492501	1502501	1497501	NA	NA	NA	-1.14922	-1.81683	-0.41131	-1.54106	-1.23716	NA	-0.825757	NA	-1.34559	NA	NA	NA	0.904297	0.749815	1.35304	-1.24778	-1.07963	NA	-0.425896	NA	-1.06376
599	1495001	1505001	1500001	NA	1.06589	NA	-1.13934	-1.74166	-0.0530768	-1.34663	-1.57597	NA	-0.760351	NA	-1.43091	NA	0.933071	NA	0.933493	0.791082	1.42692	-1.05836	-1.41422	NA	-0.372848	NA	-1.13765
600	1497501	1507501	1502501	NA	1.44193	NA	-1.12048	-1.97492	-0.150521	-1.32789	-1.57597	NA	-0.290636	NA	-1.44095	NA	1.15449	NA	0.992603	-1.08035	1.44316	-1.04002	-1.41422	NA	-0.0213393	NA	-1.14823
601	1500001	1510001	1505001	NA	1.44193	-1.13197	-0.91497	-1.96826	-0.080649	-1.02007	-1.57597	NA	-0.195578	NA	-1.48005	NA	1.15449	-0.863137	1.07109	-1.47241	1.45332	-0.778071	-1.41422	NA	0.0823836	NA	-1.18365
602	1502501	1512501	1507501	NA	1.44193	-1.13197	-0.921819	-1.9779	0.063108	-0.903543	-1.52412	NA	-0.153892	NA	-1.44003	NA	1.15449	-0.863137	1.04564	-1.61369	1.4653	-0.6801	-1.36113	NA	0.179909	NA	-1.14163
603	1505001	1515001	1510001	1.63299	0.952743	-1.23311	-0.705646	-2.05627	-0.718196	-0.898496	-0.680623	-1.06368	-0.125196	-1.93406	-1.49941	1.27657	0.758429	-0.952138	0.993321	-2.02955	0.701707	-0.676567	-0.435519	-0.805433	0.131882	-2.22562	-1.20411
604	1507501	1517501	1512501	-0.212492	-0.0241895	-0.350841	0.028519	-1.227	-0.340258	-0.515201	-1.28189	-1.14926	-0.423246	-1.89526	-1.41422	0.250995	-0.0279093	-0.154491	1.22163	-0.591942	0.120791	-0.305185	-1.12172	-0.948992	-0.0924198	-2.16243	-1.11495
605	1510001	1520001	1515001	NA	0.36438	-0.063397	0.680747	-0.827143	-0.00427413	-0.278638	-1.46992	-1.06084	-0.406491	-1.83036	-1.42178	0.459491	0.364737	0.0526598	1.47806	-0.31265	0.333245	-0.0349167	-1.30707	-0.724138	-0.215979	-2.0934	-1.12284
606	1512501	1522501	1517501	-0.0188287	0.37055	-0.0642136	1.41986	-0.473513	0.136655	0.128809	-1.48971	-1.14044	-0.508245	-1.77313	-1.28636	0.457575	0.364495	0.0906518	1.71882	-0.226895	0.502485	0.351688	-1.33006	-0.864462	-0.574727	-2.04026	-0.980582
607	1515001	1525001	1520001	-0.181141	0.777853	-0.241794	2.15602	-0.104513	0.36329	0.445446	-1.55281	-1.04946	-0.853512	-1.7362	-1.28039	0.323244	0.709058	-0.043231	2.03193	0.205836	0.592952	0.611941	-1.4044	-0.762466	-1.00646	-1.99227	-0.974336
608	1517501	1527501	1522501	0.0833788	0.786122	-0.587889	2.26911	-0.0720731	0.390614	0.312896	-1.54087	-1.12085	-1.52716	-1.56378	-1.20429	0.521066	0.774766	-0.330016	2.03816	0.252671	0.621769	0.484021	-1.39163	-0.818098	-1.73641	-1.81129	-0.895001
609	1520001	1530001	1525001	-0.0650102	-0.452936	-0.482034	2.19467	-0.085546	0.419043	0.0574092	-1.41902	-1.21937	-1.60167	-0.867083	-0.838299	0.345251	-0.274893	-0.149385	2.03598	0.126447	0.711894	0.233312	-1.27215	-0.991087	-1.79175	-1.10352	-0.514664
610	1522501	1532501	1527501	NA	-0.583592	-0.534198	2.01992	-0.169181	0.22026	-0.268075	-1.28459	-1.19717	-0.995091	-0.360624	-1.09716	NA	0.113661	-0.205437	1.88934	-0.0598316	0.550299	-0.0687508	-1.13908	-0.965886	-1.16627	-0.485352	-0.789121
611	1525001	1535001	1530001	NA	-0.492895	-0.440455	1.93524	-0.362864	-0.0190526	-0.642101	-1.24547	-1.11688	-0.655567	-0.360624	-1.33485	NA	0.0831437	-0.114273	1.87596	-0.372966	0.284806	-0.381003	-1.09895	-0.856801	-0.785865	-0.485352	-1.03296
612	1527501	1537501	1532501	NA	-0.445126	0.338389	2.01114	-0.857761	-0.378722	-0.454339	-1.18491	-0.939633	-0.586575	-0.840436	-1.33485	NA	0.148278	0.620111	1.92859	-1.22096	-0.0944855	-0.226528	-1.02794	-0.653603	-0.669208	-1.05824	-1.03296
613	1530001	1540001	1535001	0.167656	-0.473884	0.366893	1.97359	-0.743629	-0.486223	-0.340148	-1.44375	-0.837726	-0.952086	-1.46189	-1.40179	0.487251	0.096574	0.547824	1.92916	-0.737536	-0.322062	-0.114521	-1.28694	-0.560009	-1.0035	-1.75813	-1.10321
614	1532501	1542501	1537501	0.37186	-0.314547	0.59193	1.98293	-0.717119	-0.244107	0.0516429	-1.7266	-0.690005	-1.34998	-1.6448	-1.52044	0.690237	0.20002	0.781824	2.01369	-0.642927	-0.122237	0.256203	-1.56984	-0.424068	-1.4344	-1.9848	-1.22673
615	1535001	1545001	1540001	0.184317	-0.0321902	0.835171	2.01347	-0.686257	-0.141928	0.143141	-1.68883	-1.0411	-1.34657	-1.51183	-1.4293	0.594703	0.511642	1.00798	2.06059	-0.813255	0.0135292	0.328766	-1.53644	-0.920105	-1.41641	-1.83539	-1.13157
616	1537501	1547501	1542501	-0.181141	0.0713716	0.0523959	1.81631	-0.449284	0.0677003	0.101454	-1.7062	-1.22425	-0.748996	-1.36905	-1.49155	0.323244	0.542606	0.309443	1.8894	-0.390738	0.302603	0.31381	-1.55437	-1.18721	-0.806809	-1.65208	-1.1961
617	1540001	1550001	1545001	-0.108611	0.561382	0.0733795	1.76066	-0.500398	-0.078216	0.410436	-1.65351	-1.18541	-0.10798	-1.08294	-1.37868	0.394616	1.00689	0.382598	1.83269	-0.621524	0.155496	0.586584	-1.50532	-1.11175	-0.185985	-1.35715	-1.07749
618	1542501	1552501	1547501	-0.194585	0.743257	-0.171922	1.88613	-0.469469	-0.310625	0.423242	-1.61365	-1.39094	0.34107	-0.712503	-1.33137	0.321166	1.02158	0.167021	1.87331	-0.582383	-0.147756	0.588669	-1.46606	-1.32385	0.31546	-0.933736	-1.02807
619	1545001	1555001	1550001	-0.0707523	0.240251	-0.148786	1.8973	-0.565472	-0.173497	0.512724	-1.57134	-1.37336	0.558651	-1.16391	-1.32824	0.41756	0.734858	0.196673	1.8151	-0.528115	0.099029	0.717011	-1.41687	-1.27274	0.472855	-1.38977	-1.02463
620	1547501	1557501	1552501	-0.194585	0.248631	0.850959	2.10474	-0.640804	-0.197245	0.598303	-1.53706	-1.33198	0.569279	-1.0336	-1.22548	0.321166	0.801857	1.10051	2.03443	-0.500592	0.124973	0.777448	-1.37318	-1.18101	0.4754	-1.29482	-0.928611
621	1550001	1560001	1555001	-0.129703	0.112776	0.591727	2.33768	-0.497785	0.236939	0.682905	-1.58955	-1.42177	0.468541	-1.40784	-1.27637	0.362291	0.633808	0.810873	2.08186	-0.293293	0.695385	0.873042	-1.42349	-1.28815	0.329274	-1.69597	-0.995418
622	1552501	1562501	1557501	-0.447175	0.188436	0.194147	2.13535	-0.352723	0.327224	0.766387	-1.58248	-1.4124	0.388857	-1.42551	-1.31043	0.116431	0.703203	0.452959	2.00864	-0.103042	0.758637	0.926257	-1.41484	-1.27467	0.242423	-1.70438	-1.03287
623	1555001	1565001	1560001	-0.570825	0.125546	0.249922	2.11679	-0.532999	-0.134999	0.783621	-1.65441	-1.17121	-0.012283	-1.32984	-1.30304	0.0134903	0.485323	0.48475	2.01455	-0.0980463	0.255836	0.922174	-1.48821	-0.859286	-0.172909	-1.62497	-1.03643
624	1557501	1567501	1562501	-0.402535	0.0178019	-0.611948	1.57702	-0.748149	-0.343183	0.924942	-1.68761	-0.978111	-0.691789	-1.74926	-1.28973	0.143664	0.247423	-0.29314	1.68599	-0.395365	-0.0365185	1.05238	-1.52946	-0.530418	-0.904103	-2.0628	-1.02024
625	1560001	1570001	1565001	-0.833788	0.0676119	-0.63095	0.790841	-1.10778	-0.84366	1.05279	-1.67484	-0.865301	-1.09687	-1.44006	-1.35144	-0.208426	0.380314	-0.320911	1.31484	-0.800423	-0.519217	1.09848	-1.51539	-0.35632	-1.32107	-1.65931	-1.08194
626	1562501	1572501	1567501	-0.612372	-0.725021	-0.0500174	0.531568	-1.41392	-1.22895	0.236986	-1.68895	-0.8606	-1.4721	-0.921133	-1.31211	-0.119678	-0.578804	0.205825	1.37251	-1.0931	-0.971563	0.465097	-1.53307	-0.339759	-1.69409	-1.10736	-1.0329
627	1565001	1575001	1570001	-0.314458	-0.487303	-0.0572223	1.08064	-0.739469	-0.754049	0.452963	-1.64071	-1.05858	-0.589378	-0.987547	-1.4402	0.183513	-0.0649903	0.240459	1.66077	-0.254833	-0.455981	0.647	-1.4755	-0.675412	-0.794443	-1.24192	-1.15361
628	1567501	1577501	1572501	-0.389208	-0.429659	0.0280281	1.41891	-0.266466	-0.132221	0.320886	-1.57319	-1.44344	0.280361	-1.45449	-1.32739	0.132677	-0.0214029	0.29314	1.85116	0.322551	0.236281	0.533629	-1.39282	-1.33594	0.0966274	-1.75128	-1.0329
629	1570001	1580001	1575001	-0.153598	-0.675249	0.145393	1.5773	-0.250756	0.0433239	0.405558	-1.40086	-1.43401	0.289864	-1.35201	-1.34248	0.327849	-0.347662	0.423293	1.93831	0.403108	0.264829	0.606106	-1.181	-1.28853	0.115416	-1.66904	-1.04688
630	1572501	1582501	1577501	-0.402535	-0.52272	0.543985	1.75115	-0.235804	0.212233	0.410726	-1.42186	-1.40649	0.358564	-1.41012	-1.35903	0.143664	-0.0598459	0.677746	1.98214	0.382305	0.483057	0.595465	-1.19972	-1.22837	0.195534	-1.742	-1.06474
631	1575001	1585001	1580001	-0.491512	-0.503582	0.669609	1.84475	-0.288933	0.279173	0.329711	-1.44153	-1.34174	0.297568	-1.51687	-1.21885	0.0609952	-0.102552	0.771916	1.99018	0.138126	0.556826	0.516576	-1.23032	-1.15275	0.170156	-1.84593	-0.91823
632	1577501	1587501	1582501	-0.326845	-0.474694	1.40078	1.83008	-0.322443	0.164036	0.418469	-1.46107	-1.32115	0.0917626	-1.49857	-1.34878	0.20066	0.0877237	1.31655	1.94895	-0.0531783	0.458306	0.581353	-1.26164	-1.08769	-0.0271669	-1.82711	-1.05442
633	1580001	1590001	1585001	-0.623929	-0.115375	1.05264	1.85288	-0.210735	0.196517	0.345798	-1.68795	-1.34658	0.139895	-1.64463	-1.39915	-0.035916	0.532519	1.11035	1.95945	-0.0269625	0.605311	0.542788	-1.53929	-1.12229	0.031145	-1.96267	-1.10631
634	1582501	1592501	1587501	-0.528065	-0.0618398	0.795418	1.76382	-0.411518	0.0325474	0.183101	-1.68364	-1.34086	0.128334	-1.54366	-1.23983	0.0347377	0.477679	0.953271	1.89668	-0.333313	0.412953	0.389455	-1.5316	-1.12863	0.0534104	-1.85894	-0.938262
635	1585001	1595001	1590001	-0.433061	-0.0552741	0.654279	1.51427	-0.426825	0.0511713	0.161368	-1.59537	-1.39366	-0.0135108	-1.38429	-1.18822	0.120414	0.468754	0.825374	1.74828	-0.377	0.345295	0.369308	-1.45152	-1.20522	-0.0513949	-1.65702	-0.891572
636	1587501	1597501	1592501	-0.276006	-0.0736887	-0.0963383	1.06663	-0.486485	-0.0273985	0.0832174	-1.47748	-1.23101	0.0841048	-1.13131	-1.17175	0.261161	0.243305	0.198187	1.60638	-0.430123	0.31057	0.314651	-1.32843	-1.07635	0.0607806	-1.34472	-0.871445
637	1590001	1600001	1595001	0.0409733	0.120392	-0.398647	1.00192	-0.549954	-0.0343911	0.0809625	-1.41469	-1.02292	0.0400866	-1.10071	-1.11147	0.526018	0.410346	-0.119847	1.52652	-0.794294	0.349808	0.279265	-1.25751	-0.897417	-0.0182642	-1.29186	-0.815311
638	1592501	1602501	1597501	0.22458	0.0898124	-0.712499	0.995188	-0.512228	0.140025	0.245753	-1.14492	-0.883727	-0.116812	-1.14637	-1.19479	0.682696	0.431343	-0.436861	1.47086	-0.700337	0.526997	0.44229	-0.982659	-0.674028	-0.168887	-1.30343	-0.903291
639	1595001	1605001	1600001	0.296731	0.212694	-0.644192	1.28178	-0.620387	0.0675569	0.28851	-1.22879	-0.753858	0.0102571	-1.19489	-1.23814	0.741266	0.493268	-0.359489	1.66119	-0.797452	0.492923	0.482415	-1.03193	-0.399775	-0.0595435	-1.37885	-0.953107
640	1597501	1607501	1602501	0.142706	0.566105	-0.451764	1.77287	-0.543073	0.0624331	0.36301	-1.29961	-0.936683	0.0507379	-0.834821	-1.18921	0.60369	0.798294	-0.188329	1.88305	-0.642183	0.442087	0.555621	-1.09935	-0.562063	-0.0314539	-1.01285	-0.919918
641	1600001	1610001	1605001	-0.132192	0.405004	-0.587889	1.72375	-0.564942	-0.0803902	0.429888	-1.33283	-0.98233	-0.150968	-0.800919	-1.23425	0.38013	0.745154	-0.330016	1.86818	-0.628832	0.0796858	0.600166	-1.13299	-0.574533	-0.221698	-1.01347	-0.959118
642	1602501	1612501	1607501	-0.228955	0.594251	-0.0656477	1.73293	-0.327767	-0.0723648	0.352502	-1.30517	-1.19097	0.0985156	-0.751612	-1.26812	0.298894	0.938066	0.156831	1.89806	-0.345233	0.151268	0.548059	-1.0882	-0.884924	-0.076435	-0.956632	-1.00242
643	1605001	1615001	1610001	-0.211567	0.725853	0.0287645	1.73021	-0.238611	-0.10858	0.162965	-1.29874	-1.48074	0.0315257	-0.349502	-1.33918	0.318718	1.12484	0.227189	1.88523	-0.162236	0.0886131	0.372132	-1.09305	-1.31697	-0.156874	-0.531685	-1.06286
644	1607501	1617501	1612501	-0.0424625	0.19337	0.553138	1.68299	-0.286395	-0.189792	0.0693139	-1.22799	-1.32445	-0.0868071	-0.68648	-1.27008	0.455643	0.772855	0.790602	1.81798	-0.00962241	0.122825	0.274318	-0.996363	-1.24711	-0.182651	-0.863961	-0.978816
645	1610001	1620001	1615001	-0.202551	0.110189	0.581939	1.65356	-0.122329	-0.237577	-0.111319	-1.13177	-1.29797	-0.0977993	-0.645519	-1.22252	0.319992	0.689141	0.716725	1.77827	0.386834	0.19812	0.124822	-0.879308	-1.21275	-0.169789	-0.772321	-0.929873
646	1612501	1622501	1617501	-0.464676	0.15912	0.407707	1.70014	-0.307535	-0.373859	-0.131387	-1.18975	-1.11278	-0.277485	-0.814185	-1.29648	0.102522	0.760397	0.648709	1.84483	0.137115	-0.0655064	0.0933507	-0.940553	-0.933372	-0.21509	-1.02767	-0.991081
647	1615001	1625001	1620001	-0.605279	0.0921363	0.454487	1.93594	-0.462217	-0.281522	0.0171848	-1.13041	-1.035	-0.636859	-1.29978	-1.20789	-0.021957	0.725523	0.72406	1.94161	-0.427131	0.0964634	0.233712	-0.856211	-0.847546	-0.609391	-1.53926	-0.909297
648	1617501	1627501	1622501	-0.605279	0.197131	0.308788	1.99687	-0.744817	-0.233466	-0.0713902	-1.12148	-0.904078	-0.535363	-0.831434	-1.29047	-0.021957	0.844998	0.553507	1.96552	-1.18982	0.0400923	0.148843	-0.847113	-0.694913	-0.504746	-1.11405	-0.994269
649	1620001	1630001	1625001	-0.528065	0.189287	0.814934	2.2151	-0.852011	-0.212375	-0.225452	-1.03984	-1.03246	-0.125607	-0.259678	-1.22939	0.0347377	0.78999	1.18136	2.09852	-1.60426	0.0823515	0.00435937	-0.748587	-0.881662	-0.10197	-0.573046	-0.93841
650	1622501	1632501	1627501	-0.331311	-0.0935652	0.504662	2.44749	-0.813967	-0.0395114	-0.00709359	-1.20558	-1.08565	-0.0323663	-0.726659	-1.02693	0.207541	0.540131	0.64893	2.19881	-1.55229	0.32364	0.229328	-0.938556	-0.941601	-0.0884083	-1.06032	-0.756076
651	1625001	1635001	1630001	-0.483656	-0.146764	0.599764	2.39021	-0.525146	-0.107879	-0.189511	-1.24487	-0.954412	0.342379	-0.761953	-1.06793	0.0815334	0.706189	0.671053	2.18436	-0.868766	0.269474	0.0617111	-0.986254	-0.695086	0.269802	-1.11216	-0.790048
652	1627501	1637501	1632501	-0.570825	-0.240507	0.451319	2.45315	-0.04975	0.198573	-0.0509952	-1.3826	-1.21465	0.403803	-1.09058	-1.14281	0.0134903	0.688064	0.549167	2.22858	-0.00650836	0.61617	0.194392	-1.16318	-0.924049	0.245848	-1.42357	-0.880735
653	1630001	1640001	1635001	-0.310538	-0.128601	0.291118	2.21884	-0.0529051	0.34659	0.120669	-1.41761	-0.989094	0.327787	-1.42128	-1.0737	0.229627	0.730156	0.4126	2.09482	0.180121	0.741829	0.359741	-1.2051	-0.601033	0.148299	-1.75365	-0.824207
654	1632501	1642501	1637501	0.0157767	-0.0938866	0.339636	2.13151	-0.104055	0.0285011	-0.0375413	-1.29354	-1.02676	0.185748	-0.68223	-1.13375	0.4924	0.784799	0.563349	2.03164	0.105443	0.492601	0.191053	-1.05544	-0.720647	0.0763041	-0.92842	-0.856442
655	1635001	1645001	1640001	-0.0714887	0.0919902	0.12916	2.04604	-0.158492	-0.0317324	0.0409663	-1.43498	-1.16077	0.0722506	-0.877464	-1.22606	0.428727	0.706307	0.378581	2.01609	0.0579346	0.373411	0.269393	-1.22294	-0.929633	0.0412873	-1.1705	-0.943152
656	1637501	1647501	1642501	0.0407291	0.197409	-0.0132538	1.95957	-0.33515	-0.260479	0.190713	-1.45799	-1.2326	0.0999664	-0.969867	-1.18775	0.517934	0.7018	0.258847	2.01238	-0.0884553	0.0428671	0.394935	-1.24345	-1.02271	0.08338	-1.28487	-0.906043
657	1640001	1650001	1645001	-0.173901	0.0510528	0.0133968	1.81248	-0.396365	-0.31911	0.239494	-1.545	-1.28553	0.24175	-0.904138	-1.2944	0.342823	0.659146	0.306832	1.99121	-0.143717	0.0589476	0.420365	-1.34906	-1.1306	0.218481	-1.20313	-1.00165
658	1642501	1652501	1647501	-0.433061	0.0237333	-0.486407	1.43056	-0.387607	-0.258825	0.322392	-1.57618	-1.21931	-0.0375251	-1.34614	-1.33559	0.120414	0.499012	-0.195529	1.90528	-0.000771982	0.24944	0.491075	-1.39746	-0.981751	-0.140396	-1.70737	-1.05119
659	1645001	1655001	1650001	-0.491512	-0.142612	-0.601467	1.8049	-0.409538	-0.196822	0.550706	-1.41496	-1.28958	-0.425938	-1.29976	-1.27153	0.0609952	0.237998	-0.277448	2.05637	0.0302568	0.560424	0.675816	-1.21264	-1.0745	-0.640623	-1.61434	-0.987172
660	1647501	1657501	1652501	-0.314458	-0.270926	-0.398753	2.0249	-0.398928	-0.285619	0.316256	-1.14267	-1.36356	-1.12332	-0.974809	-1.33606	0.183513	0.0983157	-0.0793518	2.12885	-0.0368502	0.82066	0.441768	-0.921852	-1.18034	-1.37593	-1.22656	-1.04328
661	1650001	1660001	1655001	NA	-0.839822	-0.314657	2.37074	0.0162906	-0.41511	-0.314715	0.206193	-1.52241	-1.89548	-1.26824	-1.26947	NA	-1.06787	-0.00966748	2.24486	0.491114	0.817412	-0.150573	0.147222	-1.39102	-2.04855	-1.42152	-0.97688
662	1652501	1662501	1657501	NA	NA	0.162121	2.69094	0.143699	-0.564511	NA	NA	-1.39433	-1.87521	NA	-1.33555	NA	NA	0.317407	2.30227	0.415668	0.430629	NA	NA	-1.20557	-1.92828	NA	-1.04873
663	1655001	1665001	1660001	NA	NA	0.393729	2.33623	0.0195113	-0.811751	NA	NA	-1.13139	-1.67679	NA	-1.37429	NA	NA	0.596811	2.18235	0.0860569	0.0186464	NA	NA	-0.770643	-1.5791	NA	-1.08339
664	1657501	1667501	1662501	NA	NA	0.393729	2.18061	-0.0277146	-0.898759	NA	NA	-0.961686	-1.58466	NA	-1.37429	NA	NA	0.596811	2.11626	0.0536838	-0.285071	NA	NA	-0.511611	-1.41851	NA	-1.08339
665	1660001	1670001	1665001	-0.612372	-0.0252301	0.312778	1.6856	-0.867304	-0.887296	-0.691533	-1.03541	-0.73125	-1.62822	0.11205	-1.40714	-0.119678	0.7188	0.461921	1.7153	-1.48643	-0.154924	-0.373399	-0.939187	-0.160125	-1.49767	-0.237968	-1.11587
666	1662501	1672501	1667501	-0.389208	0.184333	1.0337	1.73384	-1.28438	-0.60109	-0.396907	-1.14787	-0.861618	-0.875715	-1.2414	-1.32524	0.132677	1.0912	1.18309	1.68255	-2.19332	0.250195	-0.155408	-1.0139	-0.457261	-0.686213	-1.48854	-1.02944
667	1665001	1675001	1670001	-0.222343	0.11574	0.707476	1.69674	-1.39812	-0.488906	-0.20351	-1.42223	-1.26159	0.166366	-1.205	-1.36348	0.277902	0.943413	0.826268	1.63111	-2.05707	-0.0552693	0.0440375	-1.2696	-1.07295	0.152424	-1.51983	-1.07066
668	1667501	1677501	1672501	-0.222343	0.691279	0.936673	1.79629	-1.13932	-0.262803	0.0773883	-1.40104	-1.35075	0.221773	-1.20684	-1.37027	0.277902	1.14934	0.994856	1.7338	-1.6576	0.119313	0.302896	-1.22169	-1.22538	0.177603	-1.51302	-1.07502
669	1670001	1680001	1675001	-0.153598	0.765265	1.01615	1.99408	-0.797949	-0.154626	0.139317	-1.3646	-1.38163	0.251114	-1.36278	-1.34446	0.327849	1.18092	1.08336	1.9886	-0.797578	0.127394	0.355286	-1.18712	-1.26375	0.204951	-1.63395	-1.04888
670	1672501	1682501	1677501	0.167656	0.967608	0.810855	1.92615	-0.765952	-0.078346	0.346881	-1.44596	-1.73645	0.200255	-1.10663	-1.41619	0.487251	1.17738	0.800043	1.97406	-0.19682	-0.0617112	0.557948	-1.2527	-1.72571	0.111309	-1.41072	-1.11701
671	1675001	1685001	1680001	NA	1.62746	1.75324	1.89832	-1.06508	0.279007	0.75263	-1.19701	-1.92695	0.343535	-1.01189	-1.36421	NA	1.46244	1.43414	1.84527	-0.194118	0.41937	0.913115	-0.978967	-2.02424	0.260949	-1.1532	-1.06335
672	1677501	1687501	1682501	NA	1.75751	NA	1.65036	-1.5834	1.05416	1.4451	1.64955	-2.04466	1.60435	0.361892	-1.13197	NA	1.31834	NA	1.65145	-0.166034	0.152203	1.15768	1.37408	-2.17078	1.41198	0.943621	-0.863137
673	1680001	1690001	1685001	NA	NA	NA	NA	-1.64759	NA	NA	NA	-2.0591	NA	NA	NA	NA	NA	NA	NA	-0.448534	NA	NA	NA	-2.19279	NA	NA	NA
674	1682501	1692501	1687501	NA	NA	NA	NA	-1.76147	NA	NA	NA	-2.0559	NA	NA	NA	NA	NA	NA	NA	-0.835749	NA	NA	NA	-2.18879	NA	NA	NA
675	1685001	1695001	1690001	NA	NA	NA	NA	-1.86543	NA	NA	NA	-2.05206	NA	NA	NA	NA	NA	NA	NA	-1.31056	NA	NA	NA	-2.18401	NA	NA	NA
676	1687501	1697501	1692501	NA	NA	NA	NA	-1.71139	NA	NA	NA	-2.04771	-0.639971	NA	NA	NA	NA	NA	NA	-1.23187	NA	NA	NA	-2.17858	-0.958092	NA	NA
677	1690001	1700001	1695001	NA	NA	1.3077	0.924583	-1.68729	NA	NA	NA	-1.27403	-0.917686	NA	NA	NA	NA	1.26958	0.677952	-1.74144	NA	NA	NA	-1.01869	-1.22708	NA	NA
678	1692501	1702501	1697501	NA	NA	1.3077	0.924583	-1.62858	NA	NA	NA	-0.984319	-0.917686	NA	NA	NA	NA	1.26958	0.677952	-1.96078	NA	NA	NA	-0.587627	-1.22708	NA	NA
679	1695001	1705001	1700001	NA	NA	1.3077	1.42149	-1.60221	-1.81009	1.03194	NA	-0.404154	-0.664614	NA	NA	NA	NA	1.26958	1.27991	-1.99633	-1.11142	1.27479	NA	0.133999	-0.899424	NA	NA
680	1697501	1707501	1702501	NA	NA	1.31302	0.890052	-1.60617	-1.81416	1.03194	NA	-0.574073	-0.728859	NA	NA	NA	NA	1.29786	0.999375	-2.35799	-1.52995	1.27479	NA	-0.104107	-0.812728	NA	NA
681	1700001	1710001	1705001	-0.754451	0.317281	0.520431	1.53873	-1.49326	-0.879104	-0.115899	-1.39303	-1.06199	-0.229471	0.788782	-0.477147	-0.168664	1.08766	0.733833	1.72497	-1.7548	-0.465307	0.104586	-1.17223	-0.851574	-0.392354	0.5217	-0.240046
682	1702501	1712501	1707501	-0.389208	-0.0409889	0.0499465	1.77571	-1.11193	-0.477185	0.0391239	-1.52997	-1.19591	-0.197067	0.338934	-1.22008	0.132677	0.455834	0.291671	1.92809	-1.4529	0.0520374	0.315325	-1.34444	-0.981318	-0.261289	0.0415076	-0.937239
683	1705001	1715001	1710001	-0.0686727	-0.334382	0.841933	1.58049	-0.698084	-0.229509	0.0765108	-1.57321	-1.44445	-0.261046	-0.46293	-1.27707	0.38866	0.114101	1.01994	1.863	-0.914477	0.280992	0.328079	-1.4012	-1.27391	-0.32036	-0.786819	-0.987492
684	1707501	1717501	1712501	0.389101	-0.207986	0.460302	1.82147	-0.453253	-0.0793884	0.162725	-1.55283	-1.36079	0.0660543	-0.863114	-1.32839	0.76423	0.414548	0.66093	2.00893	-0.598595	0.444051	0.393774	-1.37903	-1.13631	-0.0035549	-1.1707	-1.04232
685	1710001	1720001	1715001	0.522232	-0.242146	0.302517	1.93152	-0.272483	-0.087645	0.131386	-1.50943	-1.40986	0.222723	-1.30132	-1.47053	0.861557	0.553891	0.49697	2.07172	-0.398931	0.364438	0.364707	-1.33262	-1.20106	0.171798	-1.57231	-1.17865
686	1712501	1722501	1717501	0.694823	-0.689505	0.573252	1.87769	-0.606045	-0.467021	-0.0397315	-1.4475	-1.56675	0.311111	-1.60942	-1.46177	1.00739	-0.0625563	0.767346	2.02938	-0.683346	-0.278125	0.175892	-1.26941	-1.44713	0.264207	-1.87111	-1.17147
687	1715001	1725001	1720001	0.443576	-0.246077	-0.450058	2.19908	-0.847281	-0.643312	-0.100669	-1.36307	-1.51807	0.261662	-1.4547	-1.4092	0.820347	0.290877	-0.184276	2.17079	-1.02737	-0.551875	0.0987767	-1.16189	-1.37655	0.233544	-1.68259	-1.12519
688	1717501	1727501	1722501	0.0157767	-0.0485253	-0.0287408	1.85053	-0.581006	-0.561907	-0.240894	-1.3721	-1.54528	0.0328592	-1.07043	-1.41468	0.4924	0.471132	0.200149	2.06386	-0.620101	-0.395457	-0.00776752	-1.16239	-1.41741	0.0505315	-1.28487	-1.12333
689	1720001	1730001	1725001	0.123817	0.100314	-0.131583	1.56639	-0.510913	-0.572476	-0.106622	-1.3244	-1.55676	0.019182	-0.96977	-1.2779	0.576415	0.485769	0.103094	1.92082	-0.657851	-0.460651	0.119785	-1.09672	-1.44481	0.026826	-1.25084	-0.993224
690	1722501	1732501	1727501	0.123817	0.440078	0.0395422	1.56745	-0.179587	-0.262918	0.173408	-1.123	-1.31543	-0.0584423	-1.31191	-1.3413	0.576415	0.93239	0.181272	1.92652	-0.26105	0.0466555	0.392248	-0.837486	-1.11542	-0.0931003	-1.55048	-1.05259
691	1725001	1735001	1730001	0.0667112	0.0237202	0.252793	1.61638	0.010822	-0.0995594	0.204899	-1.0227	-1.33629	-0.00233396	-1.39776	-1.43158	0.532112	0.449734	0.36262	1.9513	0.028775	0.2417	0.430772	-0.732262	-1.13911	-0.0621441	-1.62441	-1.13875
692	1727501	1737501	1732501	0.0833788	-0.180531	-0.0228035	1.55157	-0.254653	-0.144659	0.314573	-1.10538	-1.2991	-0.0442855	-1.10456	-1.43249	0.521066	0.123687	0.0867188	1.91473	-0.313711	0.154734	0.531353	-0.832083	-1.12139	-0.162299	-1.37772	-1.13967
693	1730001	1740001	1735001	0.186769	-0.220244	0.219358	1.59679	-0.200822	-0.187593	0.251983	-1.22	-1.35415	-0.122177	-0.931911	-1.44096	0.613785	0.0112412	0.352118	1.93949	-0.0354928	0.163913	0.466568	-0.970203	-1.19037	-0.227559	-1.19802	-1.14815
694	1732501	1742501	1737501	0.0833788	-0.29706	0.228863	1.74034	-0.103038	-0.183153	0.124088	-1.44031	-1.34811	0.0225617	-0.487053	-1.2879	0.521066	0.00625886	0.4101	1.99686	0.103397	0.0946895	0.334634	-1.23865	-1.18856	-0.076078	-0.744268	-0.994008
695	1735001	1745001	1740001	0.0389208	0.16847	0.186031	1.63674	-0.0981762	-0.190924	0.141913	-1.66428	-1.30563	0.249225	-0.655488	-1.16388	0.464369	0.650021	0.422383	1.85744	-0.0352684	0.111586	0.341402	-1.49867	-1.15978	0.102438	-0.941714	-0.880742
696	1737501	1747501	1742501	-0.129703	0.263928	0.584657	1.81044	-0.0759498	-0.150971	0.0438175	-1.55022	-1.2729	0.329931	-0.809458	-1.14259	0.362291	0.70646	0.859611	1.9306	-0.120241	0.0539444	0.253428	-1.37896	-1.09861	0.174244	-1.04316	-0.86229
697	1740001	1750001	1745001	-0.0188287	-0.0719528	0.536484	1.34815	-0.332657	-0.457462	-0.0367387	-1.54437	-1.16462	0.424406	-0.361874	-1.22838	0.457575	0.623031	0.781162	1.82221	-0.276907	-0.348557	0.188217	-1.38167	-0.956618	0.241214	-0.594095	-0.940631
698	1742501	1752501	1747501	0.0402535	-0.16252	0.194147	1.15733	-0.3921	-0.447871	0.121616	-1.50873	-1.31837	0.240765	-0.526082	-1.38361	0.502825	0.486231	0.452959	1.72639	-0.262629	-0.34257	0.349941	-1.3432	-1.13511	0.146644	-0.827085	-1.09739
699	1745001	1755001	1750001	0.299361	-0.128	0.0935564	1.17759	-0.501604	-0.461822	0.0662688	-1.4511	-1.27117	-0.1259	0.229481	-1.42443	0.727461	0.513751	0.370276	1.80546	-0.389895	-0.463702	0.326684	-1.28474	-1.09275	-0.196477	-0.0394001	-1.13063
700	1747501	1757501	1752501	0.250167	-0.334128	-0.0870877	1.19322	-0.576076	-0.333959	0.0718312	-1.43583	-0.958336	-0.164073	0.375092	-1.42433	0.682306	0.229865	0.131539	1.78882	-0.361804	-0.157094	0.308395	-1.27269	-0.777011	-0.240492	0.0718257	-1.13705
701	1750001	1760001	1755001	0.0667112	-0.321075	0.0927374	1.66383	-0.552071	0.15208	-0.0291755	-1.37553	-1.01199	-0.224152	-0.171163	-1.43929	0.532112	-0.00776895	0.268413	1.88926	-0.603767	0.364307	0.213167	-1.18806	-0.857701	-0.275771	-0.475668	-1.15662
702	1752501	1762501	1757501	-0.257951	-0.0258542	0.41177	1.90131	-0.594005	0.229899	-0.118437	-1.38509	-1.05648	-0.150667	-0.233	-1.33164	0.271299	0.254159	0.651237	1.98165	-0.805206	0.495163	0.123148	-1.20447	-0.90059	-0.23294	-0.525858	-1.05589
703	1755001	1765001	1760001	-0.654459	-0.444617	0.618087	1.68104	-0.558056	0.294145	0.0194927	-1.31144	-1.14593	0.118331	-0.759118	-1.34674	-0.0590031	-0.27982	0.824889	1.87109	-0.675848	0.678534	0.238253	-1.11068	-0.977628	0.0653261	-1.09519	-1.07515
704	1757501	1767501	1762501	-0.402535	-0.482786	0.469311	1.58508	-0.420431	0.184496	0.196179	-1.12979	-1.3298	0.375368	-0.906175	-1.3965	0.143664	-0.337447	0.725523	1.83041	-0.634533	0.440737	0.396896	-0.887247	-1.16473	0.301638	-1.25202	-1.1136
705	1760001	1770001	1765001	-0.483656	-0.481403	-0.440397	1.62709	-0.261056	0.077679	0.452932	-1.15691	-1.12073	0.32272	-0.897095	-1.34457	0.0815334	-0.407796	-0.104508	1.75203	-0.32923	0.384753	0.627902	-0.919215	-0.895233	0.22061	-1.2327	-1.06509
706	1762501	1772501	1767501	-0.108611	-0.761289	-0.226874	1.77472	-0.297445	0.127898	0.496263	-1.05378	-0.891779	0.254157	-0.818324	-1.3348	0.394616	-0.799004	0.0359894	1.81039	-0.287254	0.423599	0.671189	-0.796318	-0.697731	0.134396	-1.09169	-1.05593
707	1765001	1775001	1770001	-0.0714887	-0.359072	-0.144764	2.03308	-0.235179	0.142983	0.320779	-1.15932	-0.819994	0.206075	-0.528336	-1.31574	0.428727	-0.0123562	0.0836106	1.9262	-0.241408	0.410649	0.510011	-0.918333	-0.617275	0.0536023	-0.768292	-1.03554
708	1767501	1777501	1772501	-0.142706	0.0435608	-0.0501925	1.73735	-0.2613	0.396538	0.302981	-1.51255	-0.970514	0.106521	-1.11966	-1.26774	0.36761	0.851862	0.173161	1.85883	-0.268285	0.772438	0.48776	-1.31799	-0.759321	0.0181188	-1.33653	-0.990074
709	1770001	1780001	1775001	-0.333614	0.122329	0.245924	1.81449	-0.3426	0.369651	0.207636	-1.60643	-1.10303	0.228423	-1.12342	-1.2834	0.211257	1.02221	0.50368	1.97693	-0.431342	0.773632	0.386836	-1.4322	-0.919249	0.158705	-1.33367	-1.0039
710	1772501	1782501	1777501	-0.428118	0.218556	0.274238	1.6574	-0.264877	0.356024	0.16379	-1.65038	-1.15117	0.302857	-1.02105	-1.28274	0.13153	1.05391	0.530666	1.96869	-0.429173	0.832144	0.32816	-1.47663	-0.845378	0.232519	-1.35635	-0.993095
711	1775001	1785001	1780001	-0.285412	0.115486	0.0927374	1.42292	-0.348576	0.195679	0.226352	-1.37858	-1.15106	0.208513	-0.500454	-1.238	0.24957	0.805807	0.378419	1.84319	-0.475438	0.674429	0.389697	-1.17945	-0.853394	0.175547	-0.829407	-0.959122
712	1777501	1787501	1782501	-0.0424625	0.135343	0.194147	1.87671	-0.276878	0.0203522	0.111451	-1.29591	-1.16846	0.170759	-0.532648	-1.15178	0.455643	0.728833	0.452959	1.99975	-0.201687	0.472327	0.304303	-1.08537	-0.88662	0.110982	-0.876862	-0.867
713	1780001	1790001	1785001	0.339409	0.0776526	-0.0408315	1.57386	-0.227474	-0.0155414	-0.149216	-1.31985	-1.25165	-0.159152	-0.907804	-1.14824	0.764569	0.828012	0.109347	1.93381	-0.160809	0.459127	0.0750928	-1.11235	-0.997877	-0.262534	-1.2576	-0.863541
714	1782501	1792501	1787501	0.318385	-0.232335	-0.170838	1.20258	-0.310418	0.124733	-0.218432	-1.27132	-1.263	0.026224	-1.12634	-1.20117	0.735269	0.457745	0.00509191	1.71287	-0.0374771	0.543918	0.0178173	-1.06805	-1.01703	-0.0937279	-1.47143	-0.921301
715	1785001	1795001	1790001	0.0667112	-0.0890215	0.249922	1.30847	-0.328589	0.351465	-0.0601775	-1.47191	-1.36094	0.084454	-1.61171	-1.20949	0.532112	0.625692	0.48475	1.78048	-0.147634	0.736095	0.166038	-1.27682	-1.13656	-0.0577611	-1.94994	-0.931885
716	1787501	1797501	1792501	0.250167	-0.321046	0.182824	1.0735	-0.501239	0.397415	-0.0867456	-1.47557	-1.19337	0.0839793	-1.44557	-1.31641	0.682306	0.376673	0.393433	1.68189	-0.380286	0.707102	0.132937	-1.28468	-0.928821	-0.0208674	-1.78037	-1.05077
717	1790001	1800001	1795001	0.352512	-0.319233	0.0293973	1.3249	-0.420683	0.418289	0.321396	-1.16976	-1.08399	0.399625	-1.29219	-1.23639	0.783299	0.0161717	0.264524	1.70145	-0.173362	0.747185	0.519986	-0.933991	-0.834624	0.316253	-1.62669	-0.971199
718	1792501	1802501	1797501	0.379003	-0.0988832	-0.144764	1.7764	-0.167237	0.333063	0.480387	-1.10496	-1.10151	0.218092	-1.29534	-1.20789	0.807813	0.278499	0.0836106	1.98163	0.1429	0.639667	0.668977	-0.898923	-0.941511	0.144098	-1.61122	-0.941679
719	1795001	1805001	1800001	0.658169	-0.0799111	-0.228656	1.5706	-0.0774125	0.323033	0.40759	-1.14798	-1.10368	0.401948	-1.29847	-1.18645	1.03909	0.312892	-0.0073394	1.64803	0.422649	0.764771	0.600815	-0.959301	-0.951317	0.33411	-1.59282	-0.911877
720	1797501	1807501	1802501	0.400672	0.345586	-0.282727	1.87684	0.0117589	0.0303539	0.433889	-1.17998	-1.08525	0.629769	-1.19753	-1.21859	0.821958	0.566972	-0.0426441	1.71196	0.538593	0.484432	0.61787	-0.996333	-0.901054	0.500036	-1.43023	-0.935875
721	1800001	1810001	1805001	0.0667112	0.131673	-0.0870877	2.10333	0.0521181	-0.062814	0.317777	-1.36591	-1.42914	0.48662	-1.36058	-1.37757	0.532112	0.549811	0.131539	1.81744	0.473856	0.492623	0.505538	-1.21032	-1.31145	0.346518	-1.57738	-1.08991
722	1802501	1812501	1807501	0.123817	0.101265	0.144732	2.36442	-0.349188	-0.110257	0.344532	-1.47594	-1.56421	0.433465	-1.39059	-1.39295	0.576415	0.685504	0.333011	1.90844	-0.0593509	0.475371	0.529135	-1.31503	-1.44574	0.364752	-1.60258	-1.10484
723	1805001	1815001	1810001	-0.116745	-0.115449	0.257622	2.56268	-0.820954	-0.276373	0.287226	-1.46171	-1.48769	0.483351	-1.36888	-1.49475	0.381919	0.622602	0.438947	2.26647	-0.519686	0.267626	0.468291	-1.30235	-1.32103	0.456835	-1.61333	-1.19917
724	1807501	1817501	1812501	-0.202551	-0.242425	0.144732	2.16921	-1.08913	-0.0368105	0.454762	-1.44819	-1.53425	0.327457	-1.3266	-1.53233	0.319992	0.512668	0.333011	2.14589	-1.01825	0.49181	0.603496	-1.28461	-1.37913	0.373932	-1.60331	-1.23865
725	1810001	1820001	1815001	-0.0372646	-0.363058	0.573252	2.06212	-1.16453	-0.00502438	0.688775	-1.54088	-1.43452	0.471889	-1.25654	-1.50874	0.45602	0.511556	0.767346	2.11429	-1.17078	0.476091	0.834142	-1.38221	-1.22505	0.503012	-1.54295	-1.21388
726	1812501	1822501	1817501	-0.0299361	-0.555646	0.573252	2.00224	-0.994477	-0.247064	0.743391	-1.28175	-1.32417	0.375454	-1.1601	-1.40069	0.456598	0.181289	0.767346	2.10076	-1.35964	0.212205	0.872029	-1.06871	-1.06892	0.36553	-1.44555	-1.12226
727	1815001	1825001	1820001	-0.181141	-0.748402	0.543985	1.85482	-0.82469	-0.32643	0.589803	-1.31453	-1.52986	-0.0156412	-1.04043	-1.16897	0.323244	-0.159092	0.677746	2.016	-1.45115	0.338108	0.731747	-1.10569	-1.39078	0.104647	-1.29445	-0.903589
728	1817501	1827501	1822501	-0.314458	-0.603762	0.934967	1.74554	-0.826932	-0.47013	0.191027	-1.33498	-1.4448	-0.130931	-0.856111	-1.0498	0.183513	-0.0812487	1.08305	2.00193	-1.45338	0.0683026	0.393924	-1.12877	-1.35296	-0.0278364	-1.10515	-0.784157
729	1820001	1830001	1825001	-0.808608	-0.531905	0.758758	1.68569	-0.903654	-0.507618	0.00623553	-1.14854	-1.3919	-0.317026	-0.345888	-0.976528	-0.194308	-0.201961	0.89998	1.93797	-1.56685	-0.119942	0.215224	-0.917282	-1.2962	-0.165395	-0.564016	-0.721345
730	1822501	1832501	1827501	-0.829427	-0.363796	1.07021	1.62745	-0.802351	-0.468701	0.00408997	-1.35614	-1.40964	-0.0531388	-0.347814	-1.03318	-0.205859	0.0449139	1.18687	1.88499	-1.14231	-0.153327	0.217694	-1.14627	-1.33041	0.109541	-0.592552	-0.76677
731	1825001	1835001	1830001	-0.528065	-0.125846	1.03885	1.74758	-0.626979	-0.289559	-0.0525355	-1.16831	-1.05778	0.284719	-0.74686	-1.15704	0.0347377	0.263932	1.17725	1.94596	-0.770641	-0.216846	0.186157	-0.938327	-0.90688	0.247166	-1.02361	-0.878314
732	1827501	1837501	1832501	-0.528065	-0.31486	1.39605	1.84724	-0.442594	-0.0467593	0.376551	-1.15846	-1.22701	0.493731	-1.16458	-1.22117	0.0347377	0.14662	1.40474	1.96351	-0.567723	0.0624992	0.579535	-0.916645	-1.06978	0.389964	-1.44683	-0.942058
733	1830001	1840001	1835001	-0.389208	-0.336219	1.09562	1.82013	-0.511272	0.0922439	0.595136	-1.14479	-1.27124	0.264217	-1.38702	-1.31684	0.132677	0.170769	1.13895	1.99492	-0.585866	0.317055	0.771325	-0.898898	-1.15537	0.188668	-1.69758	-1.02677
734	1832501	1842501	1837501	-0.0650102	-0.472759	0.485154	1.76485	-0.780753	0.00748508	0.699424	-1.09199	-1.33736	0.313838	-1.08885	-1.41967	0.345251	-0.0746302	0.617875	2.02009	-1.10351	0.200372	0.858962	-0.849793	-1.24453	0.179447	-1.40122	-1.12039
735	1835001	1845001	1840001	-0.817336	-0.285444	0.274296	1.65039	-0.793968	-0.0905986	0.805352	-1.26013	-1.45981	0.0855997	-0.859618	-1.44493	-0.199015	0.489544	0.343143	1.98252	-1.21957	0.20609	0.959513	-1.03036	-1.33127	0.0397652	-1.17372	-1.14692
736	1837501	1847501	1842501	-0.491512	-0.291258	0.274296	1.62838	-0.807319	-0.221541	0.419918	-1.3935	-1.44975	-0.208622	-0.403	-1.47443	0.0609952	0.562414	0.343143	1.97936	-1.26867	0.24193	0.594941	-1.18329	-1.31975	-0.143958	-0.772073	-1.17788
737	1840001	1850001	1845001	-0.367491	-0.303398	0.830348	1.67988	-0.486833	-0.299983	0.184191	-1.39367	-1.37744	0.276029	-0.567521	-1.3664	0.170167	0.521955	0.916544	1.9671	-0.860312	0.0146705	0.386956	-1.18101	-1.22109	0.276039	-0.863637	-1.07921
738	1842501	1852501	1847501	-0.523882	-0.110982	0.803141	1.97729	-0.309661	-0.103541	0.0855379	-1.47851	-1.22034	0.222147	-0.888325	-1.34263	0.0503032	0.713356	0.963928	2.07885	-0.421806	0.328543	0.319153	-1.28187	-1.05831	0.214033	-1.17808	-1.05614
739	1845001	1855001	1850001	-0.45989	0.188496	0.736375	1.97467	-0.233793	-0.0498163	0.00879577	-1.60198	-1.20671	0.467579	-1.17435	-1.2503	0.0998514	0.828245	0.948464	2.05458	-0.156367	0.276958	0.21982	-1.42449	-1.04367	0.388577	-1.46706	-0.97198
740	1847501	1857501	1852501	-0.326845	-0.280391	0.341522	2.03972	-0.261474	-0.185746	0.107677	-1.51205	-0.827402	0.481113	-1.64563	-1.23621	0.20066	-0.128755	0.60181	2.05993	-0.174518	-0.0297984	0.304217	-1.3222	-0.607446	0.370895	-1.88506	-0.958563
741	1850001	1860001	1855001	-0.446372	-0.971633	-0.213977	1.95596	-0.38868	-0.221379	0.0746169	-1.29924	-0.810363	0.313997	-1.92967	-1.3863	0.0929404	-1.10548	0.113895	1.9935	-0.30067	-0.0573188	0.270475	-1.07432	-0.566531	0.235202	-2.26699	-1.09838
742	1852501	1862501	1857501	0.59158	-1.50512	-0.676127	1.80055	-0.479377	-0.364024	0.0424556	-1.10135	-0.874619	0.0796401	-2.05398	-1.33145	0.730157	-1.82788	-0.383958	1.94519	-0.556682	-0.272708	0.219491	-0.834665	-0.562385	-0.00769779	-2.42407	-1.0437
743	1855001	1865001	1860001	1.63299	-1.98013	-1.13197	1.72613	-0.576744	-0.527154	0.0271306	-0.938022	-0.555657	-0.308646	-2.13371	-1.40381	1.27657	-2.45609	-0.863137	1.89821	-0.716787	-0.408114	0.215404	-0.639384	-0.250502	-0.354805	-2.52662	-1.109
744	1857501	1867501	1862501	NA	-2.30609	NA	1.7231	-0.635475	-0.504185	-0.0626626	-0.818495	NA	-0.421416	-2.24595	-1.37516	NA	-2.83885	NA	1.85773	-0.746155	-0.216434	0.130458	-0.49628	NA	-0.468349	-2.65301	-1.08097
745	1860001	1870001	1865001	NA	-2.26012	NA	1.97897	-0.869547	-0.585383	-0.0489403	-0.869358	-1.51297	-0.713907	-2.23083	-1.27217	NA	-2.76976	NA	1.96983	-1.1372	-0.156781	0.13777	-0.549289	-1.55076	-0.762513	-2.63149	-0.977396
746	1862501	1872501	1867501	NA	-1.98343	NA	1.62938	-0.924362	-0.475313	-0.0672662	-1.04813	-1.51297	-0.657194	-2.17264	-1.38308	NA	-2.37196	NA	1.69177	-0.949024	0.623595	0.168631	-0.756736	-1.55076	-0.606677	-2.54946	-1.08399
747	1865001	1875001	1870001	NA	NA	NA	1.79303	-2.71112	-0.53587	NA	NA	-1.60974	0.622558	NA	NA	NA	NA	NA	1.52106	-3.95744	1.04424	NA	NA	-1.65944	0.372601	NA	NA
748	1867501	1877501	1872501	NA	NA	NA	0.993019	-2.73491	-0.711862	NA	NA	-1.76663	0.616424	NA	NA	NA	NA	NA	1.37321	-3.1865	0.559986	NA	NA	-1.83987	0.295857	NA	NA
749	1870001	1880001	1875001	NA	NA	NA	1.27781	-2.73222	-0.864357	-1.52405	NA	-1.84361	0.602208	NA	NA	NA	NA	NA	1.44909	-3.14464	0.201796	-1.23043	NA	-1.93053	0.276819	NA	NA
750	1872501	1882501	1877501	NA	-1.0774	0.338389	1.03383	-2.7228	-1.20287	-0.899612	NA	-1.40572	0.370205	NA	1.21883	NA	-0.388218	0.620111	1.38728	-3.44517	-0.725261	-0.6496	NA	-1.45743	0.112395	NA	1.14398
751	1875001	1885001	1880001	NA	-0.658531	-0.0572223	1.15875	-2.09205	-1.22426	-0.625506	-1.52292	-1.01828	0.335301	NA	-0.189377	NA	-0.164337	0.240459	1.56021	-2.90509	-1.16523	-0.375189	-1.38696	-1.05026	0.100896	NA	-0.0563318
752	1877501	1887501	1882501	NA	-0.372729	-0.520522	1.77828	-1.88275	-1.15097	-0.17012	-1.64357	-1.01382	-0.499697	NA	-0.984434	NA	0.225823	-0.272076	1.83702	-2.55102	-1.09301	0.105661	-1.50034	-0.886286	-0.632823	NA	-0.728595
753	1880001	1890001	1885001	NA	-0.47847	-0.520522	1.84024	-1.86011	-1.18967	0.187919	-1.64357	-0.957325	-0.75085	NA	-0.984434	NA	0.0590364	-0.272076	1.89461	-2.44724	-1.14715	0.458479	-1.50034	-0.815813	-0.864823	NA	-0.728595
754	1882501	1892501	1887501	NA	-0.0370255	-0.88407	1.90904	-1.79909	-1.08632	-0.045808	-1.66195	-0.912743	-0.702124	NA	-1.10844	NA	0.334717	-0.680428	1.94474	-2.256	-0.675611	0.248504	-1.51771	-0.734596	-0.888633	NA	-0.824845
755	1885001	1895001	1890001	NA	-0.0560381	-0.786476	0.984775	-2.14048	-1.39	-0.588726	-1.71342	-1.51411	-1.55018	NA	-1.05105	NA	-0.0632162	-0.598653	1.71408	-2.30448	-1.31689	-0.286591	-1.55894	-1.40892	-1.63291	NA	-0.760333
756	1887501	1897501	1892501	NA	-0.196153	-0.0500174	-0.79822	-1.78609	-1.53622	-1.30746	-0.141931	-1.68984	-0.326103	2.05464	-0.640899	NA	-0.706357	0.205825	0.820927	-1.91498	-1.51026	-1.04285	0.0296671	-1.69223	-0.334121	1.73669	-0.332122
757	1890001	1900001	1895001	NA	-0.03668	0.0280281	-0.859139	-1.96057	-1.45063	-0.788942	-0.141931	-1.70483	-0.312843	2.05464	-0.640899	NA	-0.544348	0.29314	0.874976	-2.32599	-1.2249	-0.565337	0.0296671	-1.71244	-0.345442	1.73669	-0.332122
758	1892501	1902501	1897501	NA	-1.01363	0.0280281	0.0492433	-1.65648	-1.23892	-0.630536	-0.853293	-1.70957	-0.331782	-1.33801	-0.91807	NA	-1.51686	0.29314	1.22626	-1.7869	-1.29044	-0.398226	-0.71227	-1.71883	-0.394159	-1.62275	-0.606444
759	1895001	1905001	1900001	NA	-2.26636	0.0280281	1.08753	-1.2979	-0.90326	-0.440928	-1.24051	-1.06063	-0.471855	-1.74843	-1.17378	NA	-2.77909	0.29314	1.52512	-1.48967	-0.686583	-0.195553	-1.09475	-0.868927	-0.586409	-2.09009	-0.863171
760	1897501	1907501	1902501	NA	-2.26437	0.0499465	1.58088	-1.46363	-0.627908	-0.583102	-1.60757	-1.99783	-0.35389	-2.16657	-1.53345	NA	-2.77612	0.291671	1.89134	-2.16747	-0.193915	-0.312325	-1.47008	-2.11685	-0.556766	-2.50905	-1.24009
761	1900001	1910001	1905001	1.66214	-1.16358	-0.933021	2.19362	-1.13783	-0.453797	-0.418355	-1.57297	-1.72278	-0.166145	-2.06455	-1.54197	1.6948	-1.47596	-0.69675	2.11626	-1.61069	-0.0165661	-0.156027	-1.4411	-1.67177	-0.30465	-2.35334	-1.24889
762	1902501	1912501	1907501	1.19806	-0.620798	-0.933021	1.86229	-0.928385	-0.377674	-0.472267	-1.5706	-1.59848	-0.0367216	-1.9884	-1.54587	1.39527	-0.747388	-0.69675	2.00845	-1.4293	0.210504	-0.212295	-1.42829	-1.48936	-0.134957	-2.28493	-1.25292
763	1905001	1915001	1910001	1.29123	0.0788528	-0.14427	1.77384	-0.711525	-0.050087	-0.302629	-1.41699	-1.54826	0.354146	-1.94084	-1.51728	1.52954	0.261331	0.0290024	2.00948	-1.13566	0.768897	-0.0617839	-1.27169	-1.40389	0.283612	-2.23257	-1.22292
764	1907501	1917501	1912501	0.977012	0.161418	0.731584	1.71911	-0.460571	-0.128086	-0.111587	-1.38734	-1.20076	0.131768	-1.69332	-1.5097	1.29861	0.618058	0.86161	1.96296	-0.541021	0.500635	0.122364	-1.24206	-0.901308	0.139382	-1.8748	-1.21489
765	1910001	1920001	1915001	0.711914	-0.187541	0.468814	1.53494	-0.321646	-0.166382	-0.238204	-1.41184	-1.09205	0.350765	-1.58659	-1.47386	1.06961	0.332802	0.667063	1.89425	-0.542768	0.401528	0.0279554	-1.25037	-0.770338	0.311434	-1.75457	-1.18326
766	1912501	1922501	1917501	0.800534	-0.350855	0.468814	1.66074	-0.367167	-0.220736	-0.00889746	-1.50316	-1.03768	0.128305	-1.55391	-1.38427	1.13288	0.0102025	0.667063	1.94273	-0.508535	0.20587	0.230771	-1.34398	-0.69895	0.080467	-1.74199	-1.10734
767	1915001	1925001	1920001	0.186769	-1.17333	0.555269	1.79728	-0.295864	-0.476234	-0.156831	-1.57314	-1.08873	0.321999	-1.31025	-1.44762	0.613785	-1.16687	0.740795	1.96094	-0.33661	-0.188537	0.0957092	-1.41466	-0.783366	0.286666	-1.47803	-1.16723
768	1917501	1927501	1922501	-0.0650102	-1.28593	0.128921	1.77739	-0.356054	-0.540939	-0.111187	-1.60738	-1.26886	0.273231	-0.81968	-1.45171	0.345251	-1.33046	0.395495	2.00698	-0.312955	-0.253333	0.144106	-1.43454	-1.03862	0.245192	-1.10179	-1.17383
769	1920001	1930001	1925001	-0.389208	-1.30579	0.767983	1.7014	-0.37107	-0.545765	-0.0942414	-1.50612	-1.30154	0.176112	-0.379432	-1.43925	0.132677	-1.35735	0.911416	1.84798	-0.224008	-0.231063	0.155306	-1.32248	-1.07929	0.176452	-0.724828	-1.15979
770	1922501	1932501	1927501	0.345874	-1.28852	0.665643	1.80705	-0.391607	-0.740701	-0.310229	-1.40028	-1.3456	0.408901	0.135118	-1.47508	0.746538	-1.33957	0.766938	1.8976	-0.375266	-0.521022	-0.0270664	-1.19576	-1.13475	0.383479	-0.229116	-1.18939
771	1925001	1935001	1930001	0.558271	-0.824779	0.947346	1.50533	-0.782966	-0.834306	-0.291959	-1.3532	-1.28658	0.0688091	-0.0498916	-1.39562	0.906217	-0.704055	1.03372	1.70179	-0.993667	-0.766509	-0.00259334	-1.1418	-1.05682	0.0521666	-0.394826	-1.11671
772	1927501	1937501	1932501	0.299361	-1.20614	0.898626	1.43002	-0.922097	-0.702939	-0.36506	-1.13109	-1.2478	-0.0519966	0.269037	-1.32918	0.727461	-1.38429	0.999487	1.55653	-1.26295	-0.642583	-0.0922831	-0.859988	-0.989534	-0.0503073	-0.0393286	-1.0459
773	1930001	1940001	1935001	0.242051	-1.14573	1.09562	1.44597	-0.96286	-0.743495	-0.419053	-1.27505	-1.21855	-0.0379533	0.100811	-1.43328	0.682335	-1.07382	1.13895	1.68859	-1.3442	-0.640782	-0.145324	-1.02276	-0.913455	-0.0101481	-0.231217	-1.1437
774	1932501	1942501	1937501	-0.0707523	-0.884427	1.06601	1.31497	-0.962705	-0.398396	-0.237827	-1.17057	-1.24282	-0.0594383	-0.104933	-1.38622	0.41756	-0.631983	1.2393	1.64831	-1.21169	-0.114225	0.0227244	-0.91707	-0.963614	-0.0259827	-0.43924	-1.08538
775	1935001	1945001	1940001	0.0228955	0.0277024	-0.00644212	1.5483	-0.709538	-0.140298	-0.0746354	-1.24262	-1.24191	0.0373261	-0.065608	-1.43525	0.50812	0.653754	0.295791	1.79738	-0.834993	0.296568	0.165439	-1.016	-0.977498	0.01675	-0.410952	-1.13671
776	1937501	1947501	1942501	0.0854297	-0.184525	0.497877	1.50767	-0.555249	-0.206566	0.0777322	-1.44106	-1.36404	0.258338	-0.425721	-1.42778	0.553244	0.563941	0.628922	1.86015	-0.575147	0.239718	0.300395	-1.26408	-1.17561	0.193832	-0.789601	-1.13495
777	1940001	1950001	1945001	0.0157767	-0.144881	0.332591	1.50196	-0.512179	-0.191254	0.265845	-1.44355	-1.33694	0.245488	-0.541676	-1.36348	0.4924	0.644491	0.478069	1.84867	-0.535436	0.16181	0.463752	-1.26677	-1.20041	0.195695	-0.8922	-1.06731
778	1942501	1952501	1947501	-0.0372646	-0.150839	0.453341	1.63379	-0.57412	-0.39927	0.245193	-1.48354	-1.00119	0.103668	-0.665137	-1.4227	0.45602	0.592359	0.560048	1.92411	-0.861817	-0.20527	0.442245	-1.32273	-0.649808	0.1474	-1.01079	-1.12987
779	1945001	1955001	1950001	-0.265321	-0.241981	0.85819	1.659	-0.703138	-0.408478	0.140407	-1.4192	-0.889152	0.00281757	-0.748992	-1.35382	0.258706	0.519347	0.923157	1.94505	-1.01219	-0.238872	0.306992	-1.24355	-0.487447	0.13159	-1.05842	-1.05836
780	1947501	1957501	1952501	-0.0299361	-0.092497	0.684335	1.69296	-0.63014	-0.0855023	0.238532	-1.37373	-0.792433	0.155418	-1.29217	-1.28728	0.456598	0.693381	0.927478	1.90873	-0.820165	0.0645317	0.378553	-1.18926	-0.392922	0.329504	-1.59199	-0.988921
781	1950001	1960001	1955001	-0.124436	-0.0922303	0.44679	1.82677	-0.597404	-0.196861	-0.259703	-1.31145	-0.886852	0.185152	-1.23948	-1.25572	0.389479	0.542144	0.676155	1.98994	-0.620651	-0.00409791	-0.0873075	-1.10847	-0.490464	0.299714	-1.41966	-0.959151
782	1952501	1962501	1957501	-0.124436	0.0478381	0.384521	1.95031	-0.529281	-0.327903	-0.212245	-1.30357	-1.06795	-0.0362106	-0.616892	-1.04977	0.389479	0.691012	0.58588	2.0025	-0.356469	-0.0617916	-0.0439569	-1.08682	-0.804398	0.00119789	-0.787643	-0.77248
783	1955001	1965001	1960001	-0.0717033	0.685785	0.449591	2.03103	-0.414347	-0.374279	-0.228106	-1.33829	-1.10442	-0.0668675	-0.853335	-1.08242	0.432086	1.13047	0.626354	2.04666	-0.374314	-0.131304	-0.0399243	-1.11772	-0.862355	-0.0121777	-1.05848	-0.816565
784	1957501	1967501	1962501	-0.297057	0.615417	0.194147	2.03232	-0.38349	-0.370384	-0.264912	-1.4152	-1.15377	-0.145864	-0.948103	-1.19696	0.244223	0.770616	0.347717	2.11439	-0.426965	-0.016144	-0.0499584	-1.20487	-0.888474	-0.123068	-1.16756	-0.933819
785	1960001	1970001	1965001	-0.116745	0.570716	0.573252	1.99452	-0.381008	0.0719334	0.287588	-1.49821	-1.22284	-0.154635	-1.38273	-1.2537	0.381919	0.728648	0.767346	2.04512	-0.435524	0.450914	0.455808	-1.30544	-1.00418	-0.162058	-1.72431	-0.982832
786	1962501	1972501	1967501	-0.433061	0.334366	-0.294945	1.82592	-0.324864	0.327791	0.46786	-1.50611	-1.29919	0.218362	-1.50419	-1.26782	0.120414	0.381186	-0.0177537	1.90266	-0.428176	0.684347	0.622181	-1.3187	-1.11951	0.215745	-1.83358	-0.99083
787	1965001	1975001	1970001	-0.504855	-0.864117	-0.262478	1.64222	-0.357656	0.245918	0.957158	-1.55281	-1.5485	0.141922	-1.11906	-1.26069	0.0651108	-0.833132	0.0276842	1.74261	-0.0969404	0.579501	1.02178	-1.37378	-1.46626	0.166011	-1.44521	-0.979199
788	1967501	1977501	1972501	0.0993721	-1.04489	-0.19887	2.14301	-0.272897	0.0317766	0.825478	-1.35606	-1.63926	-0.0425619	-0.723845	-1.16008	0.569216	-0.844992	0.0827005	1.90829	0.101054	0.358002	0.935742	-1.17569	-1.61572	-0.0422507	-1.05136	-0.875253
789	1970001	1980001	1975001	-0.10303	-0.390566	-0.452583	1.92098	-0.249791	-0.319876	0.762057	-1.32706	-1.56744	-0.28067	-0.44571	-1.35683	0.403507	0.00757733	-0.190107	1.8908	0.293675	0.0214789	0.921037	-1.13939	-1.47608	-0.237222	-0.765801	-1.07237
790	1972501	1982501	1977501	-0.0372646	-0.180045	0.259537	2.01985	-0.429833	-0.445371	0.555343	-1.28713	-1.56454	-0.519733	-0.498731	-1.54197	0.45602	0.312014	0.504459	2.04431	0.0605772	-0.0971036	0.748193	-1.0874	-1.43535	-0.466731	-0.851983	-1.24889
791	1975001	1985001	1980001	0.0854297	0.131915	0.319613	1.5667	-0.788525	-0.557666	0.341979	-1.39731	-1.52136	-0.332823	-0.447689	-1.42484	0.553244	0.799479	0.541227	1.89651	-0.567561	-0.307949	0.607363	-1.20886	-1.3696	-0.288608	-0.774289	-1.14251
792	1977501	1987501	1982501	-0.326845	0.164809	0.186031	0.940379	-1.0255	-0.508763	0.422224	-1.47969	-1.63296	-0.231939	-0.564626	-1.4614	0.20066	0.832801	0.422383	1.6651	-0.86729	-0.320143	0.671044	-1.27591	-1.52579	-0.110021	-0.881395	-1.17624
793	1980001	1990001	1985001	-0.0188287	-0.0800998	0.994883	1.06315	-1.08674	-0.416542	0.465363	-1.20216	-1.45364	-0.193464	-0.716635	-1.42839	0.457575	0.479136	1.11579	1.73729	-1.23867	-0.16445	0.7009	-0.944687	-1.24455	-0.0780316	-1.02799	-1.14355
794	1982501	1992501	1987501	0.711914	-0.238168	0.53728	0.847206	-0.731987	-0.170184	0.489943	-1.2842	-1.4624	-0.0468804	-0.910929	-1.41759	1.06961	0.315246	0.586494	1.66678	-0.80435	0.0842145	0.714088	-1.04381	-1.25768	0.0280775	-1.21036	-1.13156
795	1985001	1995001	1990001	0.570825	-0.072409	0.53728	1.0482	-0.291025	0.00647859	0.302844	-1.18865	-1.37391	-0.0526731	-1.13199	-1.48018	0.957811	0.473613	0.586494	1.6763	-0.396814	0.33142	0.547739	-0.934295	-1.16347	-0.0640659	-1.50228	-1.18943
796	1987501	1997501	1992501	0.321699	-0.142191	0.00184758	1.35981	-0.205054	-0.0120584	0.140541	-1.17041	-1.14846	-0.0487439	-0.885505	-1.36837	0.754933	0.419893	0.125469	1.75778	-0.393941	0.409406	0.38411	-0.920783	-0.838339	-0.139763	-1.25926	-1.07914
797	1990001	2000001	1995001	0.602519	-0.485099	-0.825819	1.2871	-0.184109	-0.126544	-0.288609	-1.49392	-1.32072	-0.28381	-0.218528	-1.27556	0.963316	0.263874	-0.528489	1.65193	-0.389083	0.191832	-0.0410036	-1.31038	-1.14982	-0.412797	-0.628731	-0.993479
798	1992501	2002501	1997501	-0.446372	-0.435666	-0.286578	1.53645	-0.279872	-0.566677	-0.431116	-1.47417	-1.28549	-0.480426	0.335697	-1.17623	0.0929404	0.396246	-0.0536161	1.78736	-0.482115	-0.236312	-0.177584	-1.29176	-1.12309	-0.574177	-0.0566994	-0.911618
799	1995001	2005001	2000001	-0.389208	-0.515722	0.114441	1.70369	-0.319333	-0.731356	-0.561679	-1.51322	-1.18993	-0.675391	0.179166	-1.23256	0.132677	0.270532	0.405819	1.90112	-0.466099	-0.210866	-0.291031	-1.33905	-0.978384	-0.722503	-0.174418	-0.956771
800	1997501	2007501	2002501	-0.212492	-0.59308	0.475969	1.89618	-0.406807	-0.538101	-0.370891	-1.54532	-1.25759	-0.3989	-0.56167	-1.36423	0.250995	0.0876057	0.772769	2.0146	-0.523674	-0.0337686	-0.11411	-1.36666	-1.09514	-0.490783	-0.905366	-1.08332
801	2000001	2010001	2005001	0.279136	-0.213469	0.647549	1.92431	-0.450626	-0.463732	-0.132497	-1.51203	-1.20834	0.0417234	-1.10976	-1.44096	0.682854	0.248702	0.941546	2.04414	-0.603961	-0.00711539	0.107788	-1.34084	-0.968952	0.00764447	-1.43204	-1.15737
802	2002501	2012501	2007501	0.558271	-0.378877	0.563856	1.82186	-0.43002	-0.373611	-0.167537	-1.60012	-1.24861	0.110541	-1.00659	-1.47638	0.906217	0.11149	0.922232	2.00731	-0.652622	0.174589	0.0707853	-1.43415	-1.00638	0.116162	-1.3645	-1.18846
803	2005001	2015001	2010001	0.189321	-0.439831	0.722996	1.60619	-0.479542	-0.291314	-0.0686033	-1.57928	-1.28971	0.258427	-0.84646	-1.48164	0.63483	0.0176141	0.982246	1.93144	-0.700069	0.267867	0.147888	-1.41857	-1.02603	0.251793	-1.17577	-1.19342
804	2007501	2017501	2012501	-0.0299361	-0.286104	0.114441	1.52174	-0.440814	-0.252328	0.0962818	-1.45066	-1.27077	0.214735	-0.730102	-1.39628	0.456598	0.231511	0.405819	1.83158	-0.648913	0.287655	0.289286	-1.29657	-0.958435	0.270854	-1.0453	-1.10432
805	2010001	2020001	2015001	-0.227812	-0.184639	-0.100332	1.51846	-0.305522	-0.209962	0.25664	-1.49538	-1.18163	0.307673	-0.810675	-1.39385	0.295064	0.344204	0.183585	1.83871	-0.495102	0.375805	0.438107	-1.33987	-0.884523	0.279894	-1.06807	-1.09821
806	2012501	2022501	2017501	-0.384433	-0.148955	-0.486407	1.67342	-0.240639	0.0315036	0.41392	-1.4438	-1.13406	0.541427	-1.15889	-1.41232	0.165973	0.131459	-0.195529	1.84456	-0.263666	0.465491	0.565742	-1.28982	-0.84787	0.389871	-1.36616	-1.11257
807	2015001	2025001	2020001	-0.181141	-0.00868876	-0.731296	1.85731	-0.350607	0.147271	0.497443	-1.51115	-1.07535	0.292503	-1.23937	-1.27216	0.323244	0.408961	-0.404033	1.9374	-0.496241	0.661059	0.632811	-1.35588	-0.823088	0.205533	-1.48131	-0.987841
808	2017501	2027501	2022501	-0.265321	-0.226315	-0.614919	2.0792	-0.387444	0.248677	0.406084	-1.69215	-1.16057	0.220497	-1.17762	-1.36561	0.258706	0.0982808	-0.362475	2.06422	-0.641815	0.777646	0.562697	-1.53446	-0.942054	0.117622	-1.45707	-1.08482
809	2020001	2030001	2025001	-0.331311	-0.511563	-0.452583	1.42034	-0.549245	0.240222	0.364926	-1.5583	-1.34874	0.14452	-0.75731	-1.29884	0.207541	-0.241669	-0.190107	1.80642	-0.691379	0.79146	0.503725	-1.39041	-1.18674	0.0769167	-1.10105	-1.0247
810	2022501	2032501	2027501	-0.359233	-0.03802	-0.162385	1.34072	-0.632893	0.0570335	0.289469	-1.42761	-1.22629	-0.00980147	-0.735961	-1.2771	0.185735	0.318278	0.0335312	1.78888	-0.936472	0.599051	0.447902	-1.24051	-1.02936	-0.0166842	-1.10075	-1.00453
811	2025001	2035001	2030001	-0.331311	0.0887656	0.109005	1.61412	-0.433448	0.0572472	0.0261969	-1.35707	-1.16461	0.185639	-0.805573	-1.36269	0.207541	0.456623	0.265141	1.89409	-0.642264	0.461591	0.201481	-1.17251	-0.875679	0.0780987	-1.16233	-1.07546
812	2027501	2037501	2032501	-0.129703	0.0311172	0.0901243	1.47986	-0.350273	0.00472197	0.111603	-1.3315	-1.30638	0.263825	-1.08025	-1.36731	0.362291	0.441797	0.31208	1.87482	-0.325884	0.40229	0.291313	-1.14095	-1.07741	0.15661	-1.40462	-1.0824
813	2030001	2040001	2035001	0.467049	0.169993	-0.243513	2.16712	-0.285716	0.214771	0.034438	-1.4928	-1.13609	0.252657	-1.4657	-1.49492	0.796062	0.684125	-0.0220854	2.14187	-0.3186	0.502771	0.26396	-1.31703	-0.798169	0.143824	-1.77983	-1.19942
814	2032501	2042501	2037501	0.522232	-0.118946	-0.100332	2.18217	-0.297684	0.291651	0.0241422	-1.57912	-1.23736	0.238338	-1.5322	-1.42478	0.861557	0.377511	0.183585	2.03334	-0.226552	0.57236	0.265401	-1.40958	-0.903908	0.128433	-1.83251	-1.13195
815	2035001	2045001	2040001	-0.0700382	-0.175585	0.145393	1.90794	-0.382169	0.16489	0.271947	-1.67545	-1.37671	0.256904	-1.68813	-1.46605	0.407223	0.38576	0.423293	1.92697	-0.231012	0.402436	0.512233	-1.51316	-1.12295	0.211789	-1.986	-1.17422
816	2037501	2047501	2042501	-0.0188287	0.149918	0.341522	1.76696	-0.303849	0.0963074	0.285777	-1.57336	-1.2811	0.17914	-1.61016	-1.42813	0.457575	0.832121	0.60181	1.886	-0.227152	0.290122	0.501277	-1.40059	-0.989842	0.103903	-1.9263	-1.13904
817	2040001	2050001	2045001	-0.181141	0.184594	0.269013	1.63693	-0.383581	-0.00428088	0.304456	-1.4553	-1.45672	0.148142	-1.52972	-1.29015	0.323244	0.863008	0.518047	1.80789	-0.289558	0.230655	0.513342	-1.27604	-1.28237	0.0877316	-1.81421	-1.01701
818	2042501	2052501	2047501	-0.222343	0.323192	-0.105685	1.3897	-0.158776	-0.176947	0.16662	-1.31144	-1.49332	0.21329	-1.49929	-1.24833	0.277902	1.04087	0.164167	1.84236	-0.109091	0.0145999	0.369301	-1.11231	-1.38038	0.1338	-1.76644	-0.986742
819	2045001	2055001	2050001	0.467049	0.168114	-0.356763	1.2833	-0.169582	-0.0839069	0.0156218	-1.1365	-1.53927	0.286212	-1.3175	-1.16302	0.796062	0.787682	-0.0949593	1.81432	-0.182443	0.175	0.184872	-0.91128	-1.47889	0.199115	-1.48871	-0.91023
820	2047501	2057501	2052501	0.860147	-0.204749	-0.496052	1.5762	-0.217123	-0.14148	0.0778703	-1.13698	-1.29348	0.493331	-1.0836	-1.07857	1.12841	0.325811	-0.187596	1.91178	-0.248047	0.137729	0.292097	-0.899805	-1.11811	0.441016	-1.26835	-0.81635
821	2050001	2060001	2055001	0.279136	-0.0573814	-0.0642136	1.06904	-0.227115	-0.180159	0.0257076	-1.28397	-1.19472	0.454176	-1.14904	-1.19092	0.682854	0.606082	0.276414	1.49909	-0.221279	0.0265031	0.245019	-1.06071	-0.968206	0.383851	-1.39794	-0.909042
822	2052501	2062501	2057501	0.0402535	-0.175211	-0.241794	1.02562	-0.304534	0.147105	0.0662804	-1.27268	-1.19285	0.3514	-0.444452	-1.3931	0.502825	0.34995	0.0989763	1.54937	-0.0398407	0.495356	0.311985	-1.03823	-0.923641	0.314953	-0.748386	-1.10027
823	2055001	2065001	2060001	-0.129703	-0.236157	-0.31541	1.60674	-0.428822	0.127431	-0.285078	-1.38591	-1.06336	0.227552	-0.0255138	-1.3899	0.362291	0.309862	0.0236437	1.81433	-0.0371879	0.550856	-0.0196578	-1.17001	-0.748581	0.17553	-0.385553	-1.09707
824	2057501	2067501	2062501	-0.446372	-0.0434077	-0.346544	1.37227	-0.468715	0.188389	-0.395027	-1.4139	-1.21575	-0.0174177	0.192235	-1.48324	0.0929404	0.64458	-0.0108761	1.72723	-0.062655	0.705762	-0.121246	-1.20279	-0.965381	-0.0484174	-0.169779	-1.1944
825	2060001	2070001	2065001	0.0389208	0.0129278	-0.516192	1.59817	-0.439675	-0.0446079	-0.404418	-1.41655	-1.27648	0.0677093	0.0707374	-1.48324	0.464369	0.629178	-0.196904	1.94399	-0.183776	0.495782	-0.123382	-1.2105	-1.06752	0.069663	-0.258209	-1.19242
826	2062501	2072501	2067501	0.686727	0.157429	-0.063397	1.92812	-0.287161	-0.11336	-0.229828	-1.61668	-1.19349	0.143453	-0.786504	-1.48373	0.980099	0.844577	0.272076	2.05508	-0.266325	0.406565	0.00229729	-1.44716	-0.94962	0.10282	-1.06499	-1.1929
827	2065001	2075001	2070001	0.522232	0.18318	0.573252	1.54169	-0.146252	0.0534036	0.0515359	-1.56393	-1.25082	0.349624	-1.17555	-1.46278	0.861557	0.816001	0.767346	1.93041	-0.302392	0.501834	0.285464	-1.38435	-1.01363	0.25358	-1.44638	-1.17
828	2067501	2077501	2072501	0.184317	0.207843	0.618087	1.81637	-0.227675	0.0123106	0.00378562	-1.48703	-1.27227	0.34686	-1.01038	-1.46835	0.594703	0.722219	0.824889	2.03698	-0.582392	0.401231	0.23857	-1.29886	-1.06814	0.274263	-1.24882	-1.17649
829	2070001	2080001	2075001	0.558271	0.0710671	0.319613	1.8684	-0.261031	-0.049739	0.0946984	-1.02989	-1.16243	0.19479	-0.72212	-1.45039	0.906217	0.527456	0.541227	2.01459	-0.567345	0.29235	0.294101	-0.763074	-0.904809	0.0869753	-0.945021	-1.15264
830	2072501	2082501	2077501	0.583662	-0.121495	0.208897	2.08391	-0.587082	-0.30752	-0.0387245	-0.793535	-1.23968	0.0132536	0.0760065	-1.36654	0.938662	0.299195	0.409324	2.07868	-0.80063	0.127762	0.190179	-0.485263	-1.09452	-0.0466559	-0.211175	-1.07229
831	2075001	2085001	2080001	0.488749	-0.251855	-0.398647	2.11328	-0.530818	-0.550078	0.0138183	-0.805682	-1.30154	0.000234909	0.630956	-1.38826	0.887887	0.141666	-0.119847	2.08218	-0.593016	-0.14819	0.225127	-0.51738	-1.17018	0.0405039	0.320525	-1.09542
832	2077501	2087501	2082501	0.658169	-0.114853	-0.659301	1.79543	-0.403437	-0.522965	-0.0567148	-0.91544	-1.29626	-0.00732988	0.125705	-1.3464	1.03909	0.309713	-0.385497	1.99056	-0.29582	-0.0303088	0.169697	-0.646638	-1.09054	-0.0351342	-0.160731	-1.05085
833	2080001	2090001	2085001	0.307853	0.222179	0.184462	1.77872	-0.31834	-0.349358	-0.0171535	-1.27684	-1.26838	0.133125	0.123701	-1.40983	0.747366	0.698097	0.408391	1.97399	-0.0252226	0.0292895	0.196171	-1.05056	-1.03578	0.0964054	-0.197582	-1.1159
834	2082501	2092501	2087501	0.231336	0.521398	0.346586	1.73821	-0.275368	-0.0678843	0.165928	-1.19879	-1.16848	0.328506	-0.476225	-1.44588	0.682507	0.983674	0.51991	1.9421	0.0444466	0.194852	0.359867	-0.965332	-0.900641	0.23819	-0.76736	-1.14791
835	2085001	2095001	2090001	0.0854297	0.646825	0.628794	1.90545	-0.25823	0.0484855	0.471272	-1.2339	-1.0243	0.232823	-0.47164	-1.20254	0.553244	1.12333	0.780242	1.99466	0.135117	0.364496	0.635781	-0.995944	-0.734383	0.129213	-0.696061	-0.93541
836	2087501	2097501	2092501	-0.402535	0.534043	0.670682	2.11703	-0.162052	0.16562	0.696994	-1.33272	-1.01123	0.453111	-0.895772	-1.29283	0.143664	1.03188	0.83711	2.0557	0.207793	0.477658	0.824493	-1.11373	-0.770912	0.348966	-1.17748	-1.02481
837	2090001	2100001	2095001	-0.153598	0.225622	0.329213	2.09245	-0.15421	0.273289	0.832219	-1.42868	-1.01026	0.32541	-1.0774	-1.29112	0.327849	0.935248	0.455511	2.01929	0.0500045	0.70941	0.971993	-1.24854	-0.777151	0.206357	-1.37065	-1.02693
838	2092501	2102501	2097501	0.261648	0.354557	-0.109584	2.09873	-0.129517	0.208468	0.844367	-1.57722	-1.15573	0.217447	-0.722424	-1.29046	0.682405	0.958768	0.0665125	1.98292	-0.171718	0.637355	0.978322	-1.4206	-0.947159	0.175408	-0.947871	-1.01956
839	2095001	2105001	2100001	0.242051	0.0308638	-0.0455162	1.86632	-0.112125	0.151892	0.630145	-1.44817	-1.33997	0.0532891	-0.631035	-1.45171	0.682335	0.484537	0.141222	1.84118	-0.314054	0.616202	0.773463	-1.27833	-1.14825	0.067939	-0.873789	-1.15891
840	2097501	2107501	2102501	0.274747	-0.391004	0.203913	1.92791	-0.18199	-0.0416615	0.55049	-1.36747	-1.32708	-0.0584648	-0.187096	-1.44972	0.717345	-0.0342245	0.401072	1.87486	-0.402139	0.373889	0.708913	-1.18787	-1.12919	-0.0452485	-0.429404	-1.15692
841	2100001	2110001	2105001	0.259511	-0.483367	0.376565	1.94301	-0.219299	0.0063651	0.374461	-1.31904	-1.37298	-0.0186953	-0.341712	-1.4097	0.711076	-0.160269	0.571961	1.86191	-0.433294	0.482334	0.53539	-1.13376	-1.19997	0.0306975	-0.537953	-1.11497
842	2102501	2112501	2107501	0.15365	-0.604626	0.367707	1.83027	-0.342112	-0.0523575	0.13598	-1.28459	-1.36644	0.0554828	-0.259159	-1.39508	0.61995	-0.327178	0.598613	1.88757	-0.446586	0.468706	0.324109	-1.09682	-1.18907	0.0690252	-0.463345	-1.10534
843	2105001	2115001	2110001	0.428118	-0.166087	0.295545	1.77329	-0.525482	-0.116839	-0.0849141	-1.39662	-1.2222	0.190423	-0.0354976	-1.14578	0.839771	0.0864638	0.568524	1.90215	-0.790532	0.295583	0.123548	-1.23278	-0.975656	0.150788	-0.315584	-0.874316
844	2107501	2117501	2112501	0.46401	0.235607	-0.0659462	1.58608	-0.576756	0.0798804	-0.345988	-1.4038	-0.945431	0.417558	0.144488	-1.04269	0.862893	0.483357	0.170528	1.83911	-0.761417	0.51064	-0.119324	-1.23642	-0.613253	0.389968	-0.115885	-0.780461
845	2110001	2120001	2115001	0.512954	0.402509	-0.259869	1.46155	-0.397905	0.106217	-0.311027	-1.52538	-0.866767	0.563821	0.00806722	-1.05472	0.894124	0.593695	0.0365403	1.88506	-0.528151	0.465447	-0.0843539	-1.35235	-0.50558	0.462584	-0.287143	-0.794383
846	2112501	2122501	2117501	0.188287	0.36374	0.0927374	1.45054	-0.301801	0.0116586	-0.206726	-1.57188	-0.955976	0.453658	0.0452165	-1.01002	0.626155	0.676365	0.268413	1.88224	-0.492506	0.425151	0.00800134	-1.39972	-0.61059	0.389221	-0.28424	-0.740577
847	2115001	2125001	2120001	-0.0700382	0.058361	0.0291552	1.49847	-0.33732	-0.179264	0.0474329	-1.49569	-1.00648	0.426661	-0.263682	-1.21043	0.407223	0.356349	0.192651	1.85959	-0.497787	-0.0134277	0.253164	-1.29983	-0.732259	0.420391	-0.557527	-0.926103
848	2117501	2127501	2122501	-0.326845	0.248292	0.202247	1.46228	-0.71353	-0.466784	0.228005	-1.22649	-1.33251	0.086934	-0.628598	-1.22318	0.20066	0.553442	0.341499	1.778	-1.21064	-0.396419	0.454254	-1.00299	-1.16868	0.0844812	-0.932612	-0.927894
849	2120001	2130001	2125001	-0.181141	0.240533	0.0523959	1.73073	-0.899077	-0.685414	0.108472	-1.14285	-1.38717	-0.0664516	-0.457137	-1.27136	0.323244	0.62158	0.167236	1.84578	-1.48562	-0.73186	0.373805	-0.908161	-1.24774	0.0181119	-0.769659	-0.972691
850	2122501	2132501	2127501	-0.0686727	0.0436635	0.366893	1.79081	-1.00022	-0.765544	0.0757237	-1.15107	-1.34703	-0.174426	-0.712842	-1.42149	0.38866	0.906212	0.547824	1.8429	-1.59299	-1.04847	0.38859	-0.915752	-1.19151	-0.144219	-0.995935	-1.13007
851	2125001	2135001	2130001	0.583662	-0.00713514	0.0847953	1.71713	-0.728061	-0.520595	0.027034	-1.24709	-1.46846	-0.389768	-1.20885	-1.49492	0.938662	0.999588	0.289671	1.87451	-1.13612	-0.439772	0.340804	-1.02863	-1.31849	-0.447913	-1.38412	-1.19942
852	2127501	2137501	2132501	0.483042	-0.136756	-0.286578	1.88069	-0.237746	-0.537529	0.296207	-1.32136	-1.43847	-0.365603	-1.17281	-1.42478	0.861985	0.90276	-0.0536161	2.01095	-0.151845	-0.508897	0.551152	-1.11378	-1.23837	-0.398354	-1.34392	-1.15065
853	2130001	2140001	2135001	0.98399	0.0400744	-0.314657	1.91131	-0.41193	-0.593207	0.257295	-1.32429	-1.32797	-0.364501	-0.939145	-1.37491	1.28308	0.997316	-0.00966748	1.99741	-0.220869	-0.484804	0.478609	-1.11845	-1.11436	-0.459606	-1.11832	-1.10853
854	2132501	2142501	2137501	0.98399	0.279461	-0.314657	1.86945	-0.533287	-0.62456	0.239874	-1.28226	-1.29895	-0.371414	-0.979359	-1.32622	1.28308	0.74354	-0.00966748	1.99227	-0.428573	-0.492794	0.455581	-1.07669	-1.08954	-0.439797	-1.1778	-1.06689
855	2135001	2145001	2140001	0.372646	0.250168	0.390453	1.92266	-0.400361	-0.61053	0.0919555	-1.35881	-1.20982	-0.171231	-0.884334	-1.30819	0.795609	0.912056	0.49419	2.02648	-0.26912	-0.488631	0.291965	-1.16641	-0.97676	-0.254539	-1.15178	-1.04217
856	2137501	2147501	2142501	0.570825	0.137522	0.947346	1.99949	-0.353921	-0.313501	-0.0322163	-1.47981	-1.30694	0.107346	-1.29187	-1.39847	0.957811	0.767579	1.03372	2.00604	-0.286131	-0.0252585	0.178545	-1.2895	-1.11443	-0.00706475	-1.6405	-1.11819
857	2140001	2150001	2145001	0.123817	-0.353324	0.887765	1.86953	-0.396088	-0.167971	0.467787	-1.49897	-1.40495	0.112929	-1.58521	-1.4034	0.576415	0.298076	0.931366	1.97895	-0.49661	0.293735	0.574743	-1.3089	-1.22627	0.00407072	-1.85178	-1.11056
858	2142501	2152501	2147501	0.123817	-0.289363	0.563856	1.93365	-0.33583	-0.28148	0.522697	-1.51082	-1.33262	0.116724	-1.4049	-1.39286	0.576415	0.381009	0.721047	2.00109	-0.432017	0.197864	0.631347	-1.32618	-1.10334	0.0112277	-1.71841	-1.10317
859	2145001	2155001	2150001	0.700382	-0.172181	0.329213	1.66983	-0.482452	-0.189748	0.627104	-1.43874	-1.32575	0.178557	-1.18575	-1.38114	1.02691	0.194792	0.628054	1.7765	-0.725773	0.317265	0.744603	-1.25467	-1.10369	0.0836271	-1.54286	-1.09918
860	2147501	2157501	2152501	0.809636	0.0772973	-0.369924	1.92992	-0.558631	-0.151327	0.749406	-1.43874	-1.20373	0.0135535	-1.08504	-1.35716	1.1319	0.537638	-0.0993478	1.91164	-0.918551	0.378389	0.866963	-1.25467	-0.933058	-0.052788	-1.40355	-1.07009
861	2150001	2160001	2155001	0.433623	0.517983	-0.487242	1.88132	-0.499225	-0.11209	0.418113	-1.45352	-1.20268	0.210119	-0.981816	-1.42031	0.832499	0.879807	-0.223567	1.92862	-0.845528	0.222255	0.60701	-1.26489	-0.951537	0.165983	-1.28651	-1.1332
862	2152501	2162501	2157501	0.49168	0.8639	-0.605427	1.84554	-0.473782	0.133227	0.353437	-1.27059	-1.26336	0.26147	-0.930068	-1.4059	0.901745	1.06273	-0.357534	1.94892	-0.820385	0.46565	0.572644	-1.07191	-1.07775	0.235066	-1.16438	-1.11743
863	2155001	2165001	2160001	0.473688	0.888	-0.806939	2.11548	-0.39737	0.0903963	0.309791	-1.3664	-1.26614	0.214085	-0.852014	-1.37868	0.884091	1.05566	-0.573498	2.16083	-0.649957	0.403347	0.516324	-1.16699	-1.02702	0.173694	-1.00604	-1.08789
864	2157501	2167501	2162501	0.191439	0.359797	-0.651023	1.79695	-0.286764	-0.00682351	0.208933	-1.43557	-1.2812	0.321871	-0.763895	-1.38883	0.653319	0.598647	-0.431068	2.03222	-0.48685	0.277524	0.41222	-1.24817	-1.02878	0.239967	-0.925296	-1.10241
865	2160001	2170001	2165001	0.379003	0.336524	-0.586874	1.83163	-0.266693	-0.0676205	-0.0179159	-1.41712	-1.22988	0.19917	-0.675587	-1.35091	0.807813	0.561431	-0.360346	2.03186	-0.337843	0.344387	0.213944	-1.23432	-0.953888	0.0963178	-0.849687	-1.06808
866	2162501	2172501	2167501	0.250167	0.0488362	-0.458285	1.79594	-0.304782	-0.274966	-0.170856	-1.66142	-1.19285	0.117027	-0.683057	-1.35638	0.682306	0.296287	-0.24432	1.99669	-0.32862	0.102575	0.0570247	-1.49069	-0.883359	-0.030428	-0.887999	-1.07555
867	2165001	2175001	2170001	-0.0700382	-0.409409	-0.174403	1.70205	-0.110068	-0.384811	-0.248531	-1.64415	-1.07986	0.283533	-0.930426	-1.45259	0.407223	-0.0105012	-0.0278804	1.85923	-0.0279964	-0.010453	0.0014786	-1.47078	-0.757088	0.0784386	-1.26574	-1.17131
868	2167501	2177501	2172501	0.522232	0.0263198	1.07312	1.56575	-0.208912	-0.255232	-0.253764	-1.57813	-0.935728	0.309795	0.479561	-1.53387	0.861557	0.652315	1.15209	1.82277	0.177337	0.00241093	-0.0081634	-1.44478	-0.564854	0.134584	0.153881	-1.24052
869	2170001	2180001	2175001	0.309027	-0.117037	1.21724	1.54919	-0.0706398	-0.222193	0.103189	-1.47125	-1.14466	0.275253	0.483382	-1.48638	0.68438	0.639049	1.258	1.83103	0.109942	0.180305	0.3079	-1.29604	-0.807929	0.107749	0.107436	-1.19049
870	2172501	2182501	2177501	0.309027	-0.142831	1.21724	1.62071	-0.261973	-0.208975	0.200547	-1.51461	-1.1614	0.259062	0.519565	-1.49492	0.68438	0.589111	1.258	1.86709	-0.33913	0.188053	0.41117	-1.34303	-0.843721	0.0913122	0.134473	-1.19942
871	2175001	2185001	2180001	0.309027	-0.143882	1.13697	1.72255	-0.455062	-0.166664	0.219785	-1.49172	-1.18709	0.246	0.762896	-1.48424	0.68438	0.779177	1.20233	1.92779	-0.431359	0.242207	0.430348	-1.31323	-0.877477	0.0888898	0.377077	-1.18825
872	2177501	2187501	2182501	-0.612372	-0.419197	-0.933021	1.89444	-0.792995	-0.19839	0.295148	-1.36884	-1.33902	0.186598	0.487269	-1.44105	-0.119678	0.61968	-0.69675	1.95194	-1.26374	0.418853	0.513907	-1.14957	-1.10508	0.0217281	0.0360899	-1.14318
873	2180001	2190001	2185001	NA	-0.453756	NA	2.45385	-1.6825	-0.0479157	0.292692	-1.36901	-1.22061	0.292892	0.733028	-1.4669	NA	0.648574	NA	2.08804	-2.55868	0.242076	0.565625	-1.16323	-1.10789	0.097071	0.304613	-1.17269
874	2182501	2192501	2187501	1.63299	-0.363178	-0.933021	2.72455	-1.33951	0.822703	-0.447361	-1.03518	-0.0146239	1.57831	-0.749364	-0.447361	1.27657	1.07625	-0.69675	2.25138	-0.955875	1.05155	-0.166014	-0.749889	0.154797	1.21844	-0.79388	-0.166014
875	2185001	2195001	2190001	0.167656	-0.158585	-1.13197	2.13595	-0.997501	-0.185504	0.0211224	-0.953188	-1.46743	0.821341	-0.908729	-1.38266	0.487251	0.839534	-0.863137	2.08226	-1.26538	0.264592	0.281233	-0.646322	-1.42179	0.592086	-1.2912	-1.08248
876	2187501	2197501	2192501	-0.0650102	-0.132268	-0.676127	1.80294	-0.506894	0.054921	0.0820353	-1.29285	-1.29807	0.0586986	-0.863467	-1.42159	0.345251	0.811003	-0.383958	2.03971	-0.616201	0.617015	0.290787	-1.04391	-1.06862	-0.138158	-1.2334	-1.12293
877	2190001	2200001	2195001	-0.389208	-0.214035	-0.350841	1.83794	-0.355965	0.175964	0.172532	-1.36691	-1.27744	-0.241006	-0.988135	-1.2905	0.132677	0.69123	-0.154491	2.03727	-0.258341	0.758661	0.376992	-1.1332	-1.06806	-0.424603	-1.36196	-0.985415
878	2192501	2202501	2197501	-0.129703	-0.0790317	0.0847953	1.6553	-0.208426	0.102885	0.353654	-1.55283	-1.26653	-0.868958	-1.22519	-1.22038	0.362291	0.476821	0.289671	1.97839	-0.282988	0.720478	0.529729	-1.36523	-1.02873	-0.993522	-1.61369	-0.91179
879	2195001	2205001	2200001	NA	0.219777	0.707476	1.84799	-0.0780027	0.0991433	0.447437	-1.69623	-1.20683	-1.17383	-1.77211	-0.855518	0.48565	0.545641	1.01203	2.0433	0.0745721	0.686458	0.599442	-1.53895	-0.93216	-1.30806	-2.14194	-0.531756
880	2197501	2207501	2202501	-0.207822	0.625712	0.745852	1.98507	-0.0595922	0.12178	0.387153	-1.69584	-1.17742	-0.492321	-2.1094	-0.415604	0.31924	0.850398	0.927194	2.05904	0.204772	0.712239	0.543311	-1.53852	-0.944032	-0.590443	-2.46168	-0.073658
881	2200001	2210001	2205001	0.249151	0.772463	0.851537	2.04271	-0.0856837	0.189491	0.426331	-1.71865	-1.21258	-0.043512	-1.77152	-0.140437	0.70681	0.99763	1.07361	2.10259	0.143326	0.694429	0.591324	-1.56502	-0.954095	-0.109942	-2.03332	0.182281
882	2202501	2212501	2207501	0.259511	0.390672	0.758134	2.01252	-0.191087	0.365964	0.290082	-1.67437	-1.22732	0.236749	-1.68493	-0.726821	0.711076	0.624493	0.976063	2.0917	0.154683	0.807231	0.477705	-1.51746	-0.987997	0.181515	-1.92047	-0.437018
883	2205001	2215001	2210001	0.570825	0.420325	0.448096	1.7757	-0.217467	0.456892	0.0269282	-1.68689	-1.1113	0.398274	-1.06081	-0.737635	0.957811	0.736217	0.612524	2.0101	0.0666703	0.915151	0.235838	-1.53262	-0.785325	0.375132	-1.32795	-0.456382
884	2207501	2217501	2212501	1.3509	0.141049	0.0523959	1.77243	-0.246116	0.467043	0.145996	-1.5515	-1.17561	0.291963	-0.953638	-1.02155	1.58346	0.587158	0.309443	2.04171	0.123866	0.849242	0.333292	-1.37496	-0.836452	0.277003	-1.24592	-0.731027
885	2210001	2220001	2215001	0.443576	0.261353	-0.15889	1.55351	-0.236158	0.328003	0.0357236	-1.43955	-1.02679	0.189668	-0.8538	-1.12282	0.820347	0.725988	0.0326283	1.89491	0.0185961	0.673681	0.209664	-1.24796	-0.688251	0.19189	-1.16896	-0.831683
886	2212501	2222501	2217501	0.108086	0.149347	0.158951	1.68831	-0.280126	0.10379	0.0417218	-1.45049	-1.09125	0.338813	-0.695267	-1.05225	0.554414	0.62042	0.397712	1.93257	-0.119196	0.414865	0.204387	-1.25869	-0.766793	0.315785	-1.02336	-0.758303
887	2215001	2225001	2220001	-0.181141	-0.133845	0.22891	1.61744	-0.38183	0.0297813	0.248247	-1.38121	-1.18346	0.276014	-1.15545	-1.17823	0.323244	0.234675	0.492606	1.92638	-0.219801	0.317257	0.403248	-1.17387	-0.919369	0.245922	-1.48329	-0.881486
888	2217501	2227501	2222501	-0.483656	-0.162399	0.758453	1.50755	-0.421198	-0.055088	0.142815	-1.39359	-1.10211	0.214167	-1.2333	-1.24633	0.0815334	0.248282	0.899888	1.86073	-0.421978	0.206019	0.32632	-1.20659	-0.849896	0.175436	-1.55439	-0.95523
889	2220001	2230001	2225001	-0.279136	-0.364204	0.563856	1.66243	-0.51799	-0.0891066	0.00581175	-1.43595	-1.20938	0.293193	-1.45342	-1.32739	0.236127	0.0170755	0.721047	1.94524	-0.538174	0.20717	0.210557	-1.25856	-0.973038	0.20142	-1.80201	-1.0329
890	2222501	2232501	2227501	-0.129703	-0.223236	0.375219	1.68107	-0.404592	-0.0342356	-0.0482377	-1.50769	-1.24718	0.134787	-1.24179	-1.33632	0.362291	0.335399	0.355881	1.90751	-0.45452	0.192469	0.199922	-1.32894	-1.04629	0.0533707	-1.60122	-1.04065
891	2225001	2235001	2230001	-0.45989	0.417657	0.508086	1.99469	-0.533643	-0.154959	0.211206	-1.57457	-1.05583	0.347056	-1.16146	-1.33841	0.0998514	1.11609	0.542895	2.00842	-0.700215	0.0869544	0.411514	-1.41292	-0.760499	0.278995	-1.4892	-1.04277
892	2227501	2237501	2232501	-0.605279	0.40595	-1.01063	2.10854	-0.514285	-0.226549	0.285802	-1.61537	-1.14479	0.50293	-1.11049	-1.40874	-0.021957	0.995654	-0.709383	2.01607	-0.522041	-0.0134158	0.488443	-1.43443	-0.842445	0.414251	-1.418	-1.11481
893	2230001	2240001	2235001	-0.541054	0.331329	-1.01063	2.10126	-0.48643	-0.213934	0.501253	-1.53841	-1.25881	0.506631	-0.954466	-1.41518	0.036883	0.864588	-0.709383	2.00567	-0.398098	0.0345606	0.687702	-1.34091	-0.984865	0.449758	-1.24241	-1.12507
894	2232501	2242501	2237501	-0.523882	0.292707	-0.735278	2.05172	-0.416727	-0.226127	0.458695	-1.48581	-1.34486	0.634449	-1.25283	-1.45024	0.0503032	0.680399	-0.424639	2.05007	-0.410717	0.101865	0.624132	-1.29033	-1.12693	0.570949	-1.51846	-1.16191
895	2235001	2245001	2240001	-0.265321	-0.0617413	-1.19369	2.09494	-0.223163	-0.156449	0.360448	-1.44287	-1.54864	0.538799	-1.18121	-1.48088	0.258706	0.197555	-0.891652	2.06291	-0.178634	0.18825	0.558498	-1.23839	-1.44419	0.431582	-1.44489	-1.1927
896	2237501	2247501	2242501	0.188287	-0.245553	-1.22175	2.09092	-0.135405	0.0624951	0.398959	-1.51252	-1.59631	0.525112	-1.0831	-1.41174	0.626155	0.100931	-0.919892	2.1074	-0.132258	0.436182	0.589542	-1.3245	-1.54516	0.407969	-1.30736	-1.1217
897	2240001	2250001	2245001	0.522232	-0.200452	-0.799242	2.10212	-0.0843276	0.0870556	0.125778	-1.57961	-1.60343	0.445891	-1.0594	-1.4268	0.861557	0.214567	-0.5348	2.13028	-0.133158	0.370753	0.331936	-1.40832	-1.54629	0.328403	-1.26628	-1.13397
898	2242501	2252501	2247501	0.67384	0.0592666	-0.959421	1.74233	0.0985435	0.213445	-0.241546	-1.65023	-1.30135	0.242735	-0.885907	-1.45123	0.939157	0.64106	-0.705353	2.00798	0.229074	0.301353	-0.0144311	-1.47736	-1.05242	0.19936	-1.06532	-1.15361
899	2245001	2255001	2250001	1.08976	-0.0945093	-0.504391	1.70626	0.253919	0.219642	-0.734592	-1.67112	-1.23867	0.173669	-0.803349	-1.31729	1.14317	0.380886	-0.291957	1.97012	0.308744	0.196503	-0.493597	-1.50366	-0.935752	0.173004	-0.88272	-1.01405
900	2247501	2257501	2252501	-0.612372	0.090982	0.707476	1.49372	0.374063	0.0251457	-0.811029	-1.68079	-1.18513	0.240506	-0.565332	-1.47739	-0.119678	0.52031	0.826268	1.89158	0.457832	0.148986	-0.579808	-1.51503	-0.893414	0.322291	-0.424439	-1.18316
901	2250001	2260001	2255001	NA	-0.126162	-0.362009	1.45908	0.143331	-0.0615032	-0.707266	-1.57102	-0.898897	0.211441	NA	0.366893	NA	0.16553	-0.138505	1.90463	0.323749	0.170739	-0.478608	-1.39505	-0.569909	0.392253	NA	0.547824
902	2252501	2262501	2257501	NA	-0.241907	-0.362009	1.40006	-0.205767	-0.199337	-0.339593	-1.50529	-0.877954	0.277525	2.66373	-0.535985	NA	0.0806569	-0.138505	1.75551	-0.165937	0.305179	-0.143391	-1.31312	-0.680414	0.377768	2.05306	-0.253698
903	2255001	2265001	2260001	NA	-0.39481	-0.362009	1.01452	-0.471913	-0.0677994	-0.0751495	-1.45081	-1.0445	0.441274	2.30275	-0.272953	NA	0.0824951	-0.138505	1.6438	-0.445602	0.492889	0.0995898	-1.27462	-0.982544	0.495368	1.86955	-0.0086882
904	2257501	2267501	2262501	-0.612372	-0.597181	-0.839962	1.23815	-0.467191	-0.0540653	-0.052093	-1.24447	-1.23245	0.28158	1.03437	-0.555661	-0.119678	-0.17235	-0.560281	1.68159	-0.451983	0.271041	0.142716	-1.07247	-1.17814	0.276418	0.639522	-0.276949
905	2260001	2270001	2265001	1.44213	-0.694479	0.0847953	1.35574	-0.421487	-0.0873202	0.173577	-1.26077	-1.44584	0.271183	0.393211	-0.694425	1.57154	-0.117491	0.289671	1.76188	-0.396553	0.217729	0.362212	-1.07796	-1.3397	0.163881	0.0243672	-0.41545
906	2262501	2272501	2267501	0.602519	-0.487778	0.396471	1.62364	-0.344759	-0.046703	0.0851628	-1.29022	-1.48434	0.279172	0.141682	-0.797006	0.963316	0.118196	0.481234	1.92276	-0.294601	0.194465	0.295714	-1.1246	-1.37083	0.220488	-0.158358	-0.521486
907	2265001	2275001	2270001	0.398672	-0.0809647	0.517711	1.80742	-0.248882	-0.0629064	0.248499	-1.33055	-1.49836	0.165686	-0.391233	-1.08838	0.811425	0.438723	0.62011	1.98208	-0.024304	0.128527	0.450454	-1.14425	-1.36592	0.15971	-0.678285	-0.80723
908	2267501	2277501	2272501	0.509282	-0.402065	0.33625	1.93438	-0.172211	-0.127691	0.2747	-1.19563	-1.4126	0.0699913	-0.554847	-1.18392	0.908805	0.220906	0.522342	2.03365	0.0925007	0.0804416	0.471318	-0.962566	-1.22136	0.0498004	-0.81897	-0.900268
909	2270001	2280001	2275001	-0.10303	-0.793557	0.446197	2.04975	0.0540967	-0.115842	0.239543	-1.30481	-1.5475	-0.461529	-0.345589	-1.19965	0.403507	-0.195105	0.631642	2.08136	0.444729	0.263647	0.424273	-1.08959	-1.42989	-0.450116	-0.553675	-0.929575
910	2272501	2282501	2277501	0.0993721	-0.984901	0.524887	2.08993	0.129294	-0.0288735	0.507369	-1.36554	-1.65081	-0.956692	-0.34829	-1.14669	0.569216	-0.346024	0.75858	2.1188	0.562622	0.314528	0.664502	-1.15004	-1.58192	-0.962209	-0.474879	-0.880073
911	2275001	2285001	2280001	0.134712	-1.08563	0.415656	1.98574	0.0990209	-0.0632462	0.141872	-1.35277	-1.51291	-1.19908	-0.0644539	-1.03571	0.592029	-0.46765	0.668885	2.06932	0.400294	0.296913	0.32656	-1.15155	-1.43016	-1.27543	-0.148322	-0.77638
912	2277501	2287501	2282501	0.0228955	-0.878721	0.833138	1.97407	0.0481782	-0.062572	NA	-1.42882	-1.59864	-1.53887	0.36282	0.128407	0.50812	-0.26292	0.969919	2.08694	0.199231	0.464548	NA	-1.25723	-1.56972	-1.64978	0.363259	0.154423
913	2280001	2290001	2285001	0.612606	-0.74731	1.07691	1.93146	0.052235	0.066807	NA	-1.01225	-1.48375	-1.48169	0.385847	NA	1.00511	-0.18933	1.20967	2.07183	-0.00796191	0.564723	NA	-0.813718	-1.40281	-1.65938	0.502514	NA
914	2282501	2292501	2287501	0.594864	-0.74474	0.36201	1.90116	-0.114194	-0.118553	NA	-0.58339	-1.41531	-1.30077	-1.71166	NA	0.984883	-0.366283	0.500524	1.94142	-0.344785	0.489941	NA	-0.309892	-1.31415	-1.56128	-1.9392	NA
915	2285001	2295001	2290001	0.658169	-0.639281	0.504662	2.0203	-0.22293	-0.291342	0.238706	-0.682973	-1.30901	-0.654727	-1.71166	-1.35344	1.03909	-0.336181	0.64893	1.98229	-0.288306	0.221792	0.489397	-0.419836	-1.10446	-0.85643	-1.9392	-1.0522
916	2287501	2297501	2292501	0.638089	-0.88075	0.0687154	2.01676	-0.49995	-0.173262	0.323455	-0.785537	-1.24336	0.256792	-2.11322	-1.44464	1.0112	-0.78032	0.31057	1.96701	-0.447368	0.155884	0.560147	-0.518282	-0.990162	0.223983	-2.50968	-1.14693
917	2290001	2300001	2295001	-0.129703	-1.01164	-0.450058	1.90109	-0.496379	-0.138069	0.395167	-1.22171	-1.18355	0.372671	-1.54004	-1.42755	0.362291	-0.950677	-0.184276	1.87315	-0.456665	0.103699	0.602021	-0.986942	-0.936173	0.336971	-1.80901	-1.13813
918	2292501	2302501	2297501	-0.225945	-0.559928	0.244462	1.82526	-0.308108	-0.0912022	0.446633	-1.57802	-1.1185	0.157979	-1.45847	-1.38303	0.288995	-0.165449	0.533508	1.94513	-0.256957	0.160706	0.63897	-1.41397	-0.822668	0.13184	-1.64344	-1.0889
919	2295001	2305001	2300001	-0.45989	-0.365805	0.402545	1.79482	-0.172581	0.0588339	0.603381	-1.50421	-1.09379	0.133129	-1.44849	-1.39156	0.0998514	0.0428646	0.710059	1.87943	-0.249912	0.36036	0.76154	-1.34159	-0.843379	0.0967828	-1.66841	-1.10563
920	2297501	2307501	2302501	-0.129703	-0.235389	-0.241794	1.88815	-0.089703	0.121779	0.708867	-1.57689	-1.17626	0.164495	-1.42114	-1.3259	0.362291	0.0935299	0.0989763	1.91918	-0.141353	0.38258	0.825318	-1.42293	-0.992353	0.128511	-1.61641	-1.04737
921	2300001	2310001	2305001	NA	0.104967	-0.0265025	2.0667	-0.0887098	0.164695	0.627483	-1.52139	-1.25607	0.235419	-1.57446	-1.28475	0.459491	0.592901	0.297534	1.98904	-0.0672832	0.383552	0.756708	-1.35136	-1.07732	0.195084	-1.81116	-1.00905
922	2302501	2312501	2307501	0.279136	0.0233769	-0.32508	2.05704	-0.0671293	0.211041	0.528527	-1.47003	-1.15944	0.372177	-1.61439	-1.17688	0.682854	0.718142	-0.040188	2.03261	0.0738901	0.409093	0.658225	-1.29448	-0.963818	0.323458	-1.91529	-0.918001
923	2305001	2315001	2310001	0.686727	-0.134797	-0.368856	1.89089	-0.228219	0.374238	0.390196	-1.44122	-1.18776	0.4118	-1.69539	-1.08722	0.980099	0.779386	-0.146306	1.95904	0.076625	0.634724	0.539508	-1.24984	-0.99071	0.381333	-1.98841	-0.833326
924	2307501	2317501	2312501	0.467049	-0.157308	0.151165	1.64932	-0.195999	0.422766	0.12873	-1.31144	-0.909819	0.478807	-1.50177	-1.03892	0.796062	0.77633	0.344519	1.77875	0.299708	0.77659	0.308557	-1.11231	-0.700273	0.458048	-1.79924	-0.784837
925	2310001	2320001	2315001	0.167656	-0.223488	-0.00661033	1.47476	-0.354804	0.407388	0.237487	-1.30893	-0.896291	0.354644	-1.29325	-1.06882	0.487251	0.604997	0.158645	1.74272	0.070711	0.855374	0.387895	-1.10638	-0.686561	0.374146	-1.51539	-0.807352
926	2312501	2322501	2317501	2.08033	-0.131007	0.374606	1.66726	-0.482295	0.493231	0.241833	-1.21332	-0.878892	0.369201	-0.79217	-1.23086	1.9214	0.596086	0.531284	1.78868	-0.170783	0.984943	0.391171	-1.00573	-0.677572	0.397724	-0.855569	-0.964107
927	2315001	2325001	2320001	1.66214	-0.0552926	0.573252	1.73831	-0.492595	0.24138	0.170305	-1.29312	-0.941014	0.144583	-0.863472	-1.2972	1.6948	0.528273	0.767346	1.94034	-0.389837	0.766415	0.302808	-1.087	-0.781622	0.208284	-0.942971	-1.02501
928	2317501	2327501	2322501	0.860147	-0.0466504	-0.314657	1.79838	-0.515379	0.270306	0.493113	-1.45602	-1.11723	-0.0658148	-1.43807	-1.36253	1.12841	0.49262	-0.00966748	2.02395	-0.548023	0.774588	0.6032	-1.25968	-0.856861	-0.0274661	-1.63174	-1.08172
929	2320001	2330001	2325001	-0.0372646	0.0956457	0.553138	1.77361	-0.461343	0.127156	0.212282	-1.4491	-1.0229	0.117718	-1.31678	-1.36927	0.45602	0.655574	0.790602	2.02162	-0.471382	0.619068	0.378631	-1.26609	-0.742134	0.115498	-1.54097	-1.08428
930	2322501	2332501	2327501	-0.447175	-0.331253	0.480163	1.74345	-0.497381	0.0111864	0.171534	-1.48309	-1.03678	0.0546843	-1.55742	-1.38325	0.116431	0.290551	0.701733	2.02969	-0.40803	0.394022	0.362959	-1.29476	-0.764657	0.0429805	-1.84539	-1.09224
931	2325001	2335001	2330001	-0.556631	-0.308741	0.393729	1.75599	-0.414895	0.0577276	0.235449	-1.45146	-1.10896	0.0871368	-1.5684	-1.34414	0.0246635	0.310579	0.596811	2.02189	-0.193498	0.337295	0.426815	-1.25893	-0.781936	0.0527019	-1.86159	-1.05361
932	2327501	2337501	2332501	-0.556631	-0.113925	0.393729	1.75386	-0.620947	-0.209493	-0.307286	-1.34531	-0.969251	0.044655	-1.16937	-1.19048	0.0246635	0.093951	0.596811	1.96022	-0.449153	-0.0535488	-0.0441975	-1.16435	-0.703813	-0.0438522	-1.50073	-0.902351
933	2330001	2340001	2335001	-0.0700382	-0.153587	-0.933021	1.46992	-0.352195	-0.0975141	0.0181831	-1.34068	-1.17836	-0.0751335	-1.30352	-1.48613	0.407223	0.326517	-0.69675	1.87235	-0.242068	0.187139	0.236575	-1.16274	-0.929679	-0.181826	-1.68726	-1.19046
934	2332501	2342501	2337501	-0.265321	0.195479	-0.0622284	1.4924	-0.167273	0.165748	0.226773	-1.45243	-1.21036	0.189637	-1.25879	-1.48496	0.258706	0.861178	0.265936	1.90541	-0.0610957	0.434496	0.408669	-1.28122	-0.994242	0.151997	-1.64931	-1.18901
935	2335001	2345001	2340001	-0.194585	0.047281	-0.100332	1.64117	-0.250303	0.08868	0.457245	-1.39883	-1.14356	0.251841	-1.28141	-1.4191	0.321166	0.857084	0.183585	1.9719	-0.312987	0.462985	0.601098	-1.21165	-0.924378	0.191812	-1.66579	-1.11973
936	2337501	2347501	2342501	-0.392778	-0.47933	0.22891	1.80357	-0.122424	0.172522	0.591073	-1.39503	-1.10151	0.319786	-0.712604	-1.36349	0.16392	-0.0794619	0.492606	2.05476	-0.157777	0.541256	0.708085	-1.19899	-0.89046	0.299593	-1.0973	-1.06567
937	2340001	2350001	2345001	-0.626322	-1.0641	0.107367	2.09075	-0.0145944	0.355914	0.735929	-1.40584	-0.988431	0.294131	-0.705132	-1.34203	-0.0305614	-0.993796	0.327511	2.06408	-0.210362	0.650982	0.827973	-1.21817	-0.826159	0.283103	-1.10627	-1.04365
938	2342501	2352501	2347501	-0.697675	-1.05613	0.091316	2.1456	-0.0824734	0.113509	0.723664	-1.38347	-0.801383	0.150928	-0.871719	-1.35909	-0.0922074	-1.09453	0.241691	2.07745	-0.20321	0.508104	0.823473	-1.19186	-0.695117	0.15738	-1.26696	-1.06161
939	2345001	2355001	2350001	-0.853179	-1.11244	0.0287645	2.08639	-0.0894314	0.033731	0.590397	-1.38692	-0.817102	0.0712907	-0.821293	-1.38746	-0.22056	-1.24879	0.227189	1.92346	-0.0441149	0.306938	0.720011	-1.21875	-0.755542	0.126424	-1.19092	-1.09171
940	2347501	2357501	2352501	-0.623929	-0.928489	-0.223433	2.17426	-0.197964	-0.11811	0.486292	-1.35463	-1.2121	0.171835	-1.46958	-1.48499	-0.035916	-0.913711	-0.00712867	1.9415	-0.141443	0.223744	0.647409	-1.16518	-1.15138	0.288851	-1.80435	-1.18894
941	2350001	2360001	2355001	0.186769	-0.0322379	-0.419659	2.11012	-0.609987	-0.457851	0.377127	-1.1762	-1.28106	0.0704798	-1.05255	-1.46401	0.613785	0.310421	-0.147678	2.00795	-0.496768	-0.180274	0.557192	-0.927538	-1.18405	0.244199	-1.33839	-1.16689
942	2352501	2362501	2357501	0.261648	0.0367298	-0.200742	2.10854	-0.555812	-0.42333	0.381755	-1.01044	-1.3256	-0.00440445	-0.700747	-1.46401	0.682405	0.711002	0.0245896	2.01607	-0.709267	-0.214807	0.550963	-0.727621	-1.14239	0.149999	-0.954229	-1.16689
943	2355001	2365001	2360001	0.188287	0.296873	-0.162385	2.14366	-0.403692	-0.323045	0.137661	-0.980197	-1.33299	0.0133235	-0.466183	-1.38856	0.626155	0.960918	0.0335312	2.10942	-0.550819	-0.0986632	0.326591	-0.680176	-1.10195	0.170893	-0.724624	-1.09283
944	2357501	2367501	2362501	0.261648	0.201653	-0.152974	2.09726	-0.458547	-0.205785	0.110334	-0.950719	-1.28902	-0.0696798	-0.47811	-1.34357	0.682405	0.760962	0.0564093	2.09918	-0.6201	-0.113983	0.29101	-0.645926	-1.04664	0.00179192	-0.741293	-1.05187
945	2360001	2370001	2365001	-0.367491	0.239271	0.287748	2.0843	-0.219218	0.0494754	0.0686934	-1.15541	-1.25828	0.0162688	-1.03264	-1.33871	0.170167	0.827173	0.506258	2.09832	-0.373001	0.277256	0.245176	-0.890062	-0.979352	0.085271	-1.33233	-1.0508
946	2362501	2372501	2367501	-0.640177	0.120973	-0.0932447	2.18862	-0.257543	0.17791	0.118513	-1.24063	-1.28637	0.0350655	-1.1999	-1.28254	-0.0481658	0.447964	0.209569	2.10421	-0.250889	0.4367	0.276364	-1.03768	-1.05319	0.0964645	-1.51111	-0.994286
947	2365001	2375001	2370001	-0.605279	-0.250963	-0.140723	2.23711	-0.353951	-0.0256888	0.314811	-1.22801	-1.31876	0.173787	-1.14417	-1.35309	-0.021957	-0.00247041	0.207081	2.16543	-0.436664	0.238655	0.475026	-1.04025	-1.10396	0.163366	-1.46245	-1.06259
948	2367501	2377501	2372501	-0.833788	-0.116061	0.208897	2.26025	-0.28194	-0.126192	0.281143	-1.15949	-1.24962	0.199638	-0.875251	-1.35559	-0.208426	0.21816	0.530283	2.15921	-0.434868	0.215225	0.4622	-0.976876	-0.991667	0.187259	-1.17462	-1.06015
949	2370001	2380001	2375001	-0.326845	-0.260076	-0.0433879	2.09414	-0.293212	-0.242681	0.185392	-1.08377	-1.26119	0.0950142	-0.858902	-1.39642	0.20066	-0.0109096	0.236732	2.09619	-0.318016	-0.0121362	0.370935	-0.900469	-1.02664	0.0343814	-1.1111	-1.09605
950	2372501	2382501	2377501	-0.367491	0.231359	0.0767059	1.99203	-0.408407	-0.432671	-0.198504	-1.04983	-1.23669	0.11607	-0.924295	-1.42844	0.170167	0.570593	0.318934	2.08841	-0.346058	-0.190354	0.0402257	-0.837692	-0.949374	0.116737	-1.20109	-1.12958
951	2375001	2385001	2380001	-0.326845	0.220576	0.287748	1.95286	-0.47982	-0.239546	-0.538322	-1.19203	-1.09286	0.175295	-1.12858	-1.39466	0.20066	0.470616	0.506258	2.05692	-0.309419	0.0636061	-0.29115	-0.992022	-0.758454	0.181868	-1.39856	-1.10182
952	2377501	2387501	2382501	-0.0188287	0.11152	0.604745	1.90812	-0.396751	-0.266942	-0.44559	-1.46969	-1.16592	0.207658	-1.4761	-1.36226	0.457575	0.371428	0.864361	2.04617	-0.153529	0.0290779	-0.191802	-1.30425	-0.879061	0.161392	-1.73799	-1.07314
953	2380001	2390001	2385001	-0.279136	0.112748	1.03885	1.91508	-0.329658	-0.132721	-0.214035	-1.40197	-1.16767	0.434234	-1.43717	-1.31963	0.236127	0.448491	1.30455	2.06608	-0.138806	0.114751	0.0769038	-1.23012	-0.903555	0.384556	-1.72633	-1.03382
954	2382501	2392501	2387501	0.686727	-0.239436	0.908136	1.94199	-0.0635031	-0.0515639	0.161409	-1.51062	-1.21067	0.475533	-1.35858	-1.31239	0.980099	0.186954	1.17669	1.99898	0.0923316	0.14092	0.425926	-1.34367	-1.00941	0.40791	-1.62653	-1.02888
955	2385001	2395001	2390001	0.704436	0.0157012	0.837517	1.83728	-0.0334906	0.169886	0.248303	-1.4817	-1.29489	0.230408	-1.21461	-1.41605	1.04157	0.562028	1.07202	1.99154	0.29525	0.382295	0.498374	-1.31392	-1.13881	0.176564	-1.44952	-1.12911
956	2387501	2397501	2392501	0.483042	0.0121162	-0.0219922	1.84564	0.056715	0.266511	0.341845	-1.44544	-1.25238	0.0199361	-1.05091	-1.41063	0.861985	0.703106	0.183481	2.00958	0.448423	0.526569	0.548798	-1.2749	-1.05902	0.00208387	-1.33573	-1.12941
957	2390001	2400001	2395001	0.362865	-0.048552	0.135481	1.72239	0.134849	0.160652	0.280776	-1.36429	-1.13188	-0.160898	-0.999825	-1.44042	0.77726	0.628743	0.326034	1.95216	0.547403	0.467929	0.473762	-1.17848	-0.878872	-0.162265	-1.22272	-1.15766
958	2392501	2402501	2397501	0.188287	0.00500883	0.257622	1.46946	-0.0961966	0.248114	0.0519283	-1.26834	-0.973928	-0.160996	-0.943021	-1.35092	0.626155	0.644874	0.438947	1.93498	0.310331	0.599921	0.262116	-1.05864	-0.638802	-0.177947	-1.1235	-1.08136
959	2395001	2405001	2400001	-0.153598	-0.00324015	0.202247	1.32267	-0.121645	0.0142885	-0.0176248	-1.18641	-0.920555	-0.160677	-1.03528	-1.1933	0.327849	0.61848	0.341499	1.84217	0.146599	0.278685	0.18693	-0.946718	-0.569027	-0.115539	-1.22322	-0.928227
960	2397501	2407501	2402501	-0.0650102	-0.0959602	0.302303	1.08032	-0.623509	-0.264911	-0.208735	-0.772518	-0.809652	0.117651	-0.919612	-1.25854	0.345251	0.669229	0.356331	1.73081	-0.785111	0.235292	0.0689158	-0.465056	-0.420597	0.247192	-0.959725	-0.96921
961	2400001	2410001	2405001	NA	0.0783401	0.128407	1.44318	-0.946803	0.0322335	-0.112068	-1.21795	-0.964464	0.383211	-2.12982	-1.25795	NA	0.962147	0.154423	1.83213	-0.95817	0.422906	0.133211	-0.979939	-0.60565	0.486694	-2.49833	-0.971895
962	2402501	2412501	2407501	-0.0650102	0.105548	-0.295721	2.08861	-1.1426	0.0447005	0.614896	-1.23852	-1.34353	0.46558	-2.03445	-1.33891	0.345251	1.19071	-0.148609	2.02003	-1.37793	0.554396	0.774199	-1.00437	-1.12024	0.558314	-2.43022	-1.04723
963	2405001	2415001	2410001	0.0833788	0.128748	0.119453	1.97334	-0.748693	0.0319445	0.491566	-1.27283	-1.41407	0.415525	-2.04084	-1.38012	0.521066	1.11577	0.314204	2.05028	-0.696029	0.601108	0.681291	-1.05609	-1.19637	0.481411	-2.41853	-1.08824
964	2407501	2417501	2412501	0.0402535	0.378717	0.119453	1.55163	-0.792264	-0.0899092	0.287124	-1.38662	-1.52393	0.30571	-2.06081	-1.44133	0.502825	1.00038	0.314204	1.88151	-0.725438	0.294422	0.474189	-1.18451	-1.36799	0.385123	-2.43286	-1.15337
965	2410001	2420001	2415001	0.0854297	0.316048	0.295545	1.7261	-0.770991	-0.069365	0.25664	-1.40403	-1.47118	0.209374	-1.7986	-1.41012	0.553244	0.908453	0.568524	1.92637	-0.781527	0.312592	0.447533	-1.21349	-1.32605	0.261278	-2.13136	-1.12153
966	2412501	2422501	2417501	-0.142706	0.309971	1.20374	1.72475	-0.475121	-0.204452	0.177	-1.54701	-1.28949	0.191587	-1.65494	-1.4109	0.36761	0.834779	1.37888	1.93944	-0.426739	0.133453	0.375432	-1.38674	-1.08424	0.180192	-1.9486	-1.11698
967	2415001	2425001	2420001	-0.265321	0.0847598	0.861814	1.93386	-0.395724	-0.222817	0.303812	-1.65265	-1.37567	0.181112	-1.45347	-1.41606	0.258706	0.771823	1.0477	2.02884	-0.395274	0.0700623	0.462592	-1.49654	-1.2154	0.145218	-1.76295	-1.12322
968	2417501	2427501	2422501	-0.402535	0.077181	0.901939	2.19339	-0.188042	-0.0685904	0.440021	-1.36962	-1.24282	0.285388	-1.21423	-1.26626	0.143664	0.834744	1.10565	2.14563	-0.0995086	0.259266	0.595777	-1.19291	-1.05641	0.193707	-1.51615	-0.968518
969	2420001	2430001	2425001	-0.837407	0.0812179	1.32483	2.08143	-0.0698883	-0.0458694	0.415074	-1.0526	-1.20981	0.429269	-0.912485	-1.28819	-0.2106	0.711708	1.34046	2.11897	0.0242931	0.432208	0.566317	-0.786774	-0.988785	0.302881	-1.24059	-0.998475
970	2422501	2432501	2427501	-0.0686727	-0.329516	1.17049	1.83543	-0.344326	0.0541593	0.284329	-0.948171	-1.2996	0.385933	-1.01201	-1.33935	0.38866	0.297154	1.30479	2.04095	-0.17046	0.550679	0.440408	-0.665561	-1.08103	0.300785	-1.37301	-1.05067
971	2425001	2435001	2430001	0.123817	-0.105499	1.15469	1.57823	-0.429904	-0.0400356	0.189798	-0.9521	-1.05517	0.27397	-1.04379	-1.38058	0.576415	0.415703	1.2435	1.95578	-0.339042	0.472586	0.366826	-0.665668	-0.69722	0.198658	-1.41998	-1.09283
972	2427501	2437501	2432501	0.250167	0.0717308	0.727989	1.47051	-0.330673	0.000569669	0.0862072	-1.16826	-1.24778	0.391277	-0.94832	-1.44492	0.682306	0.649855	0.856282	1.92709	-0.243339	0.434772	0.272073	-0.897784	-0.94579	0.257019	-1.30668	-1.15682
973	2430001	2440001	2435001	0.602519	0.0182287	0.581939	1.25227	-0.451343	-0.0665411	0.0632816	-1.42079	-1.29849	0.317178	-1.2676	-1.45464	0.963316	0.624243	0.716725	1.84965	-0.292791	0.183362	0.23038	-1.20441	-1.03088	0.220889	-1.61314	-1.15703
974	2432501	2442501	2437501	0.395403	0.301951	0.355112	1.43246	-0.349416	-0.196249	0.145641	-1.44322	-1.20401	0.174292	-1.17986	-1.3171	0.794735	0.906644	0.509191	1.91019	-0.196851	0.00418379	0.316367	-1.2459	-0.890296	0.100911	-1.54229	-1.02968
975	2435001	2445001	2440001	0.184317	0.246741	0.287748	1.57059	-0.342653	-0.245161	0.162988	-1.46765	-1.23211	0.163397	-1.17888	-1.2537	0.594703	0.709637	0.506258	1.95483	-0.0740588	-0.183173	0.354794	-1.28336	-0.945415	0.0589663	-1.51089	-0.964419
976	2437501	2447501	2442501	0.0389208	-0.29764	0.321631	1.76951	-0.207433	-0.266939	0.308682	-1.53514	-1.04293	0.124731	-1.51444	-1.24379	0.464369	-0.175915	0.551341	1.99803	0.0890007	-0.109728	0.499154	-1.3703	-0.684746	0.041533	-1.87634	-0.960344
977	2440001	2450001	2445001	-0.446372	-0.022957	0.114441	1.98164	-0.0616471	-0.27	0.186781	-1.53065	-1.01419	0.00647364	-1.55887	-1.30292	0.0929404	-0.00135094	0.405819	2.09314	0.283553	0.0456513	0.382391	-1.36552	-0.613068	-0.0767072	-1.91495	-1.02117
978	2442501	2452501	2447501	-0.389208	-0.176388	0.188976	1.68058	-0.228334	-0.15113	-0.0217751	-1.52414	-1.14762	0.172405	-1.3819	-1.31651	0.132677	0.0708442	0.447859	1.96587	0.0986543	0.324816	0.186727	-1.34428	-0.839565	0.0192753	-1.73547	-1.02768
979	2445001	2455001	2450001	-0.212492	-0.168496	0.873241	1.65219	-0.329404	-0.057391	-0.161944	-1.53145	-1.21222	0.231144	-1.41546	-1.3178	0.250995	0.139374	1.11324	1.93839	0.0763121	0.569592	0.0360776	-1.35103	-0.949074	0.0807104	-1.77761	-1.03204
980	2447501	2457501	2452501	-0.0650102	0.154624	0.952199	1.51457	-0.929923	-0.12294	-0.487586	-1.49841	-1.36098	0.0797896	-1.31406	-1.27248	0.345251	0.618156	1.18062	1.89108	-0.158194	0.500324	-0.290355	-1.31807	-1.16898	-0.0463233	-1.65052	-0.985162
981	2450001	2460001	2455001	0.184317	-0.0236098	1.06195	0.539234	-1.09222	-0.114778	0.0321638	-1.44914	-1.44574	0.106388	-1.18872	-1.22553	0.594703	0.632004	1.28647	1.55601	-0.582508	0.510113	0.248175	-1.2606	-1.31366	-0.00751409	-1.52365	-0.939221
982	2452501	2462501	2457501	0.0389208	-0.234104	0.888387	0.984865	-1.02243	-0.202544	-0.0850123	-1.3605	-0.959016	-0.226967	-0.67726	-1.15663	0.464369	0.348291	1.14082	1.62055	-0.647	0.206473	0.151944	-1.14555	-0.72674	-0.232009	-0.790341	-0.859153
983	2455001	2465001	2460001	0.0389208	-0.283945	-0.314657	0.917433	-0.863705	-0.191259	-0.0246497	-1.49084	-1.00987	-0.193489	-0.804342	-1.26706	0.464369	0.29835	-0.00966748	1.50769	-0.768264	0.285357	0.202729	-1.29638	-0.771472	-0.104159	-1.00171	-0.970606
984	2457501	2467501	2462501	-0.279136	-0.284715	-0.246247	1.14931	-0.512306	-0.142932	0.0726977	-1.3944	-1.08283	-0.128949	-0.491014	-1.35559	0.236127	0.326839	0.010532	1.6217	-0.596437	0.295875	0.313133	-1.21892	-0.848054	-0.0650275	-0.725535	-1.06015
985	2460001	2470001	2465001	-0.212492	-0.552829	-0.744648	1.69466	-0.591821	-0.324874	0.0950409	-1.41754	-1.15232	0.0216103	-0.238409	-1.32029	0.250995	0.187097	-0.483118	1.79258	-0.715628	0.045795	0.32068	-1.2482	-0.912473	0.0655194	-0.443691	-1.02258
986	2462501	2472501	2467501	-0.389208	-0.336139	-0.390451	1.69139	-0.520355	-0.299761	0.304773	-1.47905	-1.31464	0.15987	-0.553722	-1.44952	0.132677	0.420447	-0.0928963	1.81201	-0.589014	0.0809042	0.517383	-1.31676	-1.09268	0.216178	-0.772148	-1.15172
987	2465001	2475001	2470001	-0.0700382	-0.372426	0.271573	2.07184	-0.483606	-0.319568	0.255143	-1.42336	-1.33519	0.199459	-0.498624	-1.39714	0.407223	0.215418	0.498315	2.06897	-0.413769	-0.15302	0.468849	-1.26636	-1.11327	0.219614	-0.702081	-1.09672
988	2467501	2477501	2472501	0.395403	-0.284923	0.414876	2.00409	-0.346633	-0.0256281	0.429686	-1.52029	-1.33307	0.00725741	-0.867405	-1.32065	0.794735	0.294574	0.685536	2.07045	-0.283614	0.22418	0.580631	-1.34471	-1.09989	-0.0338732	-1.05261	-1.01639
989	2470001	2480001	2475001	0.123817	-0.202222	0.494341	1.74215	-0.284105	0.23097	0.651871	-1.34319	-1.25188	-0.455329	-1.1492	-1.37074	0.576415	0.19926	0.735212	2.00952	-0.330563	0.564938	0.746337	-1.17134	-1.00667	-0.504592	-1.37966	-1.069
990	2472501	2482501	2477501	0.189321	-0.298293	0.175443	2.19333	-0.233551	0.212627	0.697128	-1.30861	-1.24216	-0.474251	-1.21322	-1.30205	0.63483	0.125698	0.409353	2.18816	-0.2507	0.580849	0.79286	-1.13637	-0.982123	-0.585555	-1.51523	-0.996845
991	2475001	2485001	2480001	0.299361	0.276312	-0.207032	2.02821	-0.197037	0.252517	0.928845	-1.30861	-0.893309	-0.625752	-1.48509	-1.31239	0.727461	0.964801	0.0690696	2.04704	-0.32236	0.715837	1.00189	-1.12002	-0.627837	-0.80239	-1.80535	-1.00775
992	2477501	2487501	2482501	0.189321	0.823066	-0.191271	2.32679	-0.505903	-0.0149746	0.750193	-1.17317	-1.12881	-0.193661	-1.37614	-1.29695	0.63483	1.27481	0.0442947	2.15598	-0.705833	0.329221	0.895736	-0.971545	-0.908441	-0.321665	-1.72515	-0.998776
993	2480001	2490001	2485001	0.509282	1.1296	-0.398647	2.41875	-0.36237	-0.0225446	0.549569	-1.11396	-1.18035	0.0594167	-0.958199	-1.28025	0.908805	1.58882	-0.119847	2.13467	-0.394793	0.37018	0.748404	-0.877386	-0.963048	0.00803765	-1.29618	-0.980969
994	2482501	2492501	2487501	0.787429	1.07077	0.767983	2.06828	-0.299728	0.113741	0.492559	-1.06266	-1.14782	0.137979	-0.706677	-1.36471	1.13452	1.56948	0.911416	1.98799	-0.296964	0.457232	0.693765	-0.812713	-0.877189	0.146374	-1.04626	-1.07046
995	2485001	2495001	2490001	0.507314	1.16256	0.878055	2.21792	-0.31969	0.0738298	0.296744	-0.786664	-1.21521	0.28937	-0.310827	-1.42875	0.917159	1.56456	1.06665	2.06003	-0.354242	0.45965	0.509762	-0.50219	-0.9114	0.291003	-0.659047	-1.13593
996	2487501	2497501	2492501	0.575201	0.680275	0.289715	1.86359	-0.313578	0.106693	0.418222	-0.804641	-1.13811	0.310461	-0.347584	-1.44841	0.977071	1.15674	0.471025	1.95458	-0.2468	0.521685	0.581054	-0.509164	-0.816719	0.279279	-0.708703	-1.1505
997	2490001	2500001	2495001	0.287601	0.398166	-0.141383	1.92103	-0.372563	0.111787	0.319204	-0.963941	-1.22105	0.480801	-0.514004	-1.48933	0.736243	0.962691	0.0728186	1.95423	-0.280105	0.466703	0.466815	-0.693551	-0.925496	0.398135	-0.883797	-1.19349
998	2492501	2502501	2497501	0.103989	0.18871	0.091316	1.86651	-0.445858	0.0490573	0.298293	-1.05848	-1.36709	0.473425	-0.304504	-1.38697	0.584363	0.786392	0.241691	1.93109	-0.384038	0.379897	0.471646	-0.811128	-1.15207	0.339934	-0.696088	-1.09063
999	2495001	2505001	2500001	-0.0372646	-0.0422798	0.0523959	1.68173	-0.648357	0.251398	0.441071	-1.21482	-1.29073	0.48535	-0.38699	-1.30855	0.45602	0.682691	0.167236	1.88777	-0.319678	0.614679	0.618283	-1.00575	-1.07311	0.389692	-0.756116	-1.01308
1000	2497501	2507501	2502501	-0.433061	0.056106	-0.0622284	1.86518	-0.813605	0.29435	0.385204	-1.35703	-1.15358	0.308329	-0.109153	-1.30214	0.120414	0.865334	-0.00214464	1.92595	-0.746078	0.800226	0.604078	-1.19174	-0.941514	0.300044	-0.472146	-1.01228
1001	2500001	2510001	2505001	-0.225945	0.223689	0.894145	1.69032	-0.888623	0.222289	0.283004	-1.27097	-1.041	0.179484	0.00473363	-1.25347	0.288995	0.990129	0.851319	1.91968	-0.84757	0.703383	0.533092	-1.11495	-0.786192	0.180953	-0.33893	-0.971287
1002	2502501	2512501	2507501	-0.181141	0.13459	0.692668	1.76384	-0.874379	0.0602113	0.231023	-1.21057	-0.886876	-0.0211446	-0.850908	-1.35208	0.323244	0.868498	0.804989	1.91376	-0.909409	0.604033	0.473199	-1.03828	-0.594817	-0.0287278	-1.14636	-1.07213
1003	2505001	2515001	2510001	0.123817	0.160158	1.04512	1.9393	-0.610287	-0.190126	0.238508	-1.37534	-0.984426	0.00525954	-1.33343	-1.36908	0.576415	0.753257	1.13878	2.02056	-0.848854	0.253973	0.484369	-1.19395	-0.760492	-0.0702187	-1.71317	-1.09049
1004	2507501	2517501	2512501	0.0667112	-0.0757045	0.758453	1.72074	-0.235784	-0.217408	0.235732	-1.41366	-1.26824	-0.0260031	-1.47558	-1.3672	0.532112	0.452481	0.899888	1.90206	-0.259871	0.0937664	0.459547	-1.23556	-1.07536	-0.180369	-1.86166	-1.09183
1005	2510001	2520001	2515001	-0.011016	-0.27345	0.618087	1.85261	-0.0811357	-0.0290929	0.253149	-1.47689	-1.3683	0.20652	-1.36472	-1.33739	0.480922	0.0782785	0.824889	1.89278	-0.0119013	0.369486	0.460905	-1.28534	-1.21752	0.0917853	-1.74394	-1.05814
1006	2512501	2522501	2517501	-0.10303	-0.437917	-0.0870877	1.71376	-0.141054	-0.0505367	0.130858	-1.48323	-1.4355	0.204886	-1.24456	-1.04576	0.403507	-0.281728	0.131539	1.92148	-0.145703	0.27575	0.336378	-1.28047	-1.27659	0.159399	-1.61499	-0.763277
1007	2515001	2525001	2520001	0.0269496	-0.433624	-0.0347238	1.82309	-0.17816	-0.0492956	-0.139785	-1.34272	-1.45025	0.134511	-1.02033	-0.901488	0.517337	-0.409115	0.220124	1.97094	-0.251056	0.292862	0.0631411	-1.10961	-1.27363	0.151917	-1.30915	-0.618743
1008	2517501	2527501	2522501	0.0861477	-0.309198	0.053764	1.78953	-0.339655	-0.111293	-0.29369	-1.25233	-1.37068	0.23995	-0.593152	-0.923613	0.565372	-0.499517	0.31964	1.98242	-0.296441	0.2845	-0.0875415	-0.994622	-1.18125	0.266843	-0.828395	-0.641739
1009	2520001	2530001	2525001	0.123817	-0.112386	-0.0816864	1.75452	-0.395554	-0.207634	-0.305538	-1.10586	-1.32635	0.117146	-0.633225	-1.07977	0.576415	-0.194001	0.181371	1.98526	-0.299007	0.131249	-0.0816134	-0.843145	-1.11526	0.16678	-0.925112	-0.792612
1010	2522501	2532501	2527501	0.261648	0.252479	0.414447	1.74263	-0.28308	-0.0470161	-0.241324	-1.11073	-1.30241	0.404144	-0.967287	-1.13817	0.682405	0.518211	0.652952	1.97521	0.0570842	0.335237	-0.0257254	-0.865112	-1.10617	0.421298	-1.21696	-0.852909
1011	2525001	2535001	2530001	-0.528065	-0.137969	0.0523959	1.6577	-0.160365	0.11727	0.253911	-1.37463	-1.2707	0.547042	-1.12697	-1.26188	0.0347377	0.57483	0.309443	1.94254	0.134243	0.537485	0.455655	-1.19226	-1.07176	0.509307	-1.36124	-0.977873
1012	2527501	2537501	2532501	-0.433061	-0.000476583	-0.200742	1.84166	-0.24216	0.216767	0.00547163	-1.30783	-1.05249	0.560392	-1.14288	-1.17308	0.120414	0.611657	0.0245896	2.02772	0.130209	0.559409	0.218088	-1.11496	-0.790671	0.655084	-1.36406	-0.893773
1013	2530001	2540001	2535001	-0.173901	-0.0606522	-0.088763	2.07994	-0.285163	-0.00123617	-0.0322723	-1.57462	-1.0721	0.468158	-0.893354	-1.03658	0.342823	0.704708	0.116166	2.11403	0.035122	0.375135	0.17543	-1.40477	-0.812409	0.506153	-1.07974	-0.75965
1014	2532501	2542501	2537501	-0.228955	0.0307985	-0.161048	2.16758	-0.45673	0.0874744	-0.0272101	-1.40322	-1.0828	0.417671	-1.00975	-1.24213	0.298894	0.697529	0.0331839	2.08252	-0.281706	0.439064	0.189449	-1.24581	-0.840366	0.482836	-1.25284	-0.96583
1015	2535001	2545001	2540001	-0.333614	0.210956	0.194147	1.95196	-0.508304	-0.0272784	-0.120667	-1.32833	-1.13655	0.320692	-1.06559	-1.12784	0.211257	0.793415	0.347717	1.97023	-0.22947	0.282127	0.0878027	-1.15979	-0.917049	0.414457	-1.36504	-0.855449
1016	2537501	2547501	2542501	-0.359233	0.0565766	0.731241	1.78284	-0.591845	-0.0969287	-0.00114877	-1.30911	-1.53254	0.301322	-0.445798	-1.36269	0.185735	0.75315	0.759674	1.9003	-0.616294	0.206563	0.196972	-1.12324	-1.43397	0.245275	-0.799198	-1.07546
1017	2540001	2550001	2545001	-0.829427	0.177041	0.793406	1.56929	-0.951955	-0.213262	0.00547163	-0.727765	-1.70114	-0.125004	-0.0604551	-1.41821	-0.205859	0.845039	0.828154	1.78708	-1.01897	0.138308	0.206398	-0.498939	-1.69337	-0.224263	-0.477938	-1.13119
1018	2542501	2552501	2547501	-0.817336	-0.131219	0.887765	1.40337	-1.05199	-0.481257	0.230035	-0.863355	-1.73888	-0.503781	0.7433	-1.4253	-0.199015	0.429163	0.931366	1.80062	-1.21869	-0.0354487	0.390418	-0.605979	-1.7307	-0.649056	0.290319	-1.13798
1019	2545001	2555001	2550001	-0.612372	-0.266368	0.149079	1.51958	-1.24779	-0.73446	0.09358	-0.803496	-1.83028	-0.829711	1.25627	-1.51229	-0.119678	0.171932	0.286999	1.88494	-1.45602	-0.286316	0.275618	-0.535064	-1.85209	-1.00765	0.805964	-1.22452
1020	2547501	2557501	2552501	-0.612372	-0.233366	0.498646	1.87232	-1.30357	-0.949223	0.0596772	-0.733828	-1.31333	-1.18934	0.973934	-1.4968	-0.119678	0.495131	0.662695	2.04635	-1.54762	-0.497505	0.256162	-0.458316	-1.12593	-1.3339	0.540898	-1.21068
1021	2550001	2560001	2555001	-0.612372	0.134038	0.758758	1.90338	-1.04232	-0.715005	-0.159858	-1.19365	-0.964792	-0.653948	0.607346	-1.40162	-0.119678	0.745056	0.89998	2.07995	-1.53017	-0.456962	0.0544079	-0.930349	-0.606422	-0.746707	0.256848	-1.11805
1022	2552501	2562501	2557501	NA	0.349559	0.758758	1.86195	-0.884042	-0.633555	-0.37212	-1.23296	-0.917846	-0.370425	0.0590029	-1.32622	NA	0.959597	0.89998	2.00204	-1.01266	-0.421994	-0.111566	-0.988741	-0.56389	-0.481606	-0.204156	-1.0446
1023	2555001	2565001	2560001	-0.0686727	0.613542	1.09144	1.85625	-0.774227	-0.516079	-0.213659	-1.2098	-0.984539	-0.333346	-0.199087	-1.31378	0.38866	1.32232	1.18947	2.01313	-0.772625	-0.181233	0.0439686	-0.985081	-0.661925	-0.437202	-0.505948	-1.02101
1024	2557501	2567501	2562501	-0.153598	0.85762	0.850959	1.81438	-0.527093	-0.297796	-0.209157	-1.23756	-1.2853	-0.255012	-0.636986	-1.35463	0.327849	1.26527	0.966168	2.0041	-0.455414	0.164296	0.048352	-1.04091	-1.0668	-0.366647	-0.942486	-1.061
1025	2560001	2570001	2565001	-0.279136	0.104364	0.543985	1.82923	-0.344327	-0.248808	-0.296472	-1.36215	-1.25321	-0.358458	-1.41991	-1.37859	0.236127	0.512301	0.677746	1.99821	-0.377521	0.344172	-0.0299086	-1.1901	-1.0393	-0.469875	-1.70739	-1.08207
1026	2562501	2572501	2567501	-0.326845	-0.155285	-0.0907772	1.85861	-0.279465	-0.249061	-0.161324	-1.38389	-1.38102	-0.315995	-1.34514	-1.42927	0.20066	0.327563	0.0977346	2.01693	-0.436738	0.313503	0.0893248	-1.20946	-1.18973	-0.400842	-1.54627	-1.13039
1027	2565001	2575001	2570001	-0.796844	-0.296251	-0.419659	1.69448	-0.388847	-0.145453	0.0467995	-1.43595	-1.39765	-0.0564587	-1.10359	-1.39766	-0.188246	0.0561046	-0.147678	1.95658	-0.520489	0.431302	0.246685	-1.26329	-1.24178	-0.140592	-1.19502	-1.11469
1028	2567501	2577501	2572501	-0.808608	-0.00214499	-0.468243	1.69723	-0.49318	-0.0331883	0.0921253	-1.58986	-1.36841	0.362996	-1.03271	-1.22327	-0.194308	0.147533	-0.171864	1.87228	-0.331054	0.493804	0.277521	-1.41818	-1.21834	0.262889	-1.12534	-0.934373
1029	2570001	2580001	2575001	-0.780123	-0.380035	-0.491829	1.78518	-0.447077	-0.180101	0.631678	-1.42936	-1.09526	0.558717	-0.19644	-0.986904	-0.180131	-0.328121	-0.199622	1.87122	0.0326345	0.310483	0.765309	-1.24587	-0.852121	0.496836	-0.418095	-0.717251
1030	2572501	2582501	2577501	-0.754451	-0.427165	-0.349165	1.7535	-0.537931	-0.208262	0.648477	-1.39426	-0.761762	0.603307	0.0755528	-0.775704	-0.168664	-0.470347	-0.058151	1.81925	0.0098914	0.277429	0.759989	-1.21672	-0.478234	0.576414	-0.204349	-0.515048
1031	2575001	2585001	2580001	-0.754451	-0.658004	-0.497139	1.89733	-0.209475	-0.406402	0.488106	-1.37293	-0.293277	0.402749	0.286757	-0.786711	-0.168664	-0.604006	-0.19889	1.90912	0.241852	0.0611379	0.627293	-1.17702	0.3096	0.318134	-0.169603	-0.511454
1032	2577501	2587501	2582501	-0.612372	-0.788015	-0.447361	1.94333	-0.0145431	-0.575742	0.738065	-1.33367	-0.324839	0.12438	-0.0644776	-0.963987	-0.119678	-0.412671	-0.166014	1.99653	0.130844	-0.185491	0.854992	-1.13646	0.296024	0.116827	-0.535977	-0.695896
1033	2580001	2590001	2585001	-0.612372	-0.0131977	-0.0622284	1.72987	-0.30063	-0.189327	0.736063	-1.43463	-0.707312	0.394527	-1.30585	-1.30555	-0.119678	0.780699	0.265936	1.92174	-0.241306	0.0134664	0.841998	-1.24226	-0.229659	0.354676	-1.68277	-1.00185
1034	2582501	2592501	2587501	-0.709896	-0.100398	0.386471	1.79143	-0.325188	-0.0902298	0.666477	-1.36474	-0.896471	0.446832	-1.42809	-1.4181	-0.151067	0.666068	0.636959	1.98803	-0.210814	0.11376	0.791407	-1.1505	-0.455709	0.40374	-1.79167	-1.119
1035	2585001	2595001	2590001	-0.837407	0.0134694	0.400804	1.69453	-0.417455	-0.156972	0.707965	-1.42133	-1.21929	0.538427	-1.4685	-1.44664	-0.2106	0.643587	0.644618	1.94265	-0.213953	0.0120785	0.818483	-1.21543	-0.938324	0.549555	-1.83649	-1.14882
1036	2587501	2597501	2592501	-0.840459	0.0611688	0.462169	1.61463	-0.663451	-0.395738	0.598663	-1.33129	-1.10989	0.390966	-1.47589	-1.3653	-0.212464	0.571414	0.741553	1.84176	-0.4449	-0.241406	0.697516	-1.10893	-0.816404	0.42852	-1.82222	-1.08047
1037	2590001	2600001	2595001	-0.447175	0.104164	0.584657	1.70359	-0.501935	-0.424199	0.433061	-1.263	-1.08589	0.267155	-1.63355	-1.26608	0.116431	0.444294	0.75437	1.86047	-0.227242	-0.227092	0.562523	-1.02942	-0.817265	0.322765	-1.95421	-0.981945
1038	2592501	2602501	2597501	-0.297057	0.217378	0.744342	1.67473	-0.491017	-0.400304	0.30421	-1.25434	-1.04576	0.2174	-1.28839	-1.18762	0.244223	0.507045	0.930454	1.82659	-0.17183	-0.0655362	0.449582	-1.01561	-0.817202	0.234645	-1.61422	-0.904262
1039	2595001	2605001	2600001	-0.0711914	0.101357	0.758299	1.63128	-0.601561	-0.248145	0.155514	-1.07169	-0.941014	0.184707	-1.01104	-1.12539	0.424154	0.343115	0.899933	1.63579	-0.325541	0.131417	0.324673	-0.81283	-0.721594	0.15652	-1.30801	-0.843687
1040	2597501	2607501	2602501	-0.10303	0.0174007	0.851282	1.69946	-0.396898	-0.0936789	0.154687	-1.08806	-1.1066	0.106447	-0.981436	-1.23921	0.403507	0.182405	0.986357	1.68979	-0.191667	0.462328	0.346294	-0.830672	-0.979055	-0.000426539	-1.27124	-0.950111
1041	2600001	2610001	2605001	-0.265321	0.0681307	0.775871	1.7219	-0.414326	-0.228539	0.0745442	-1.20744	-1.16019	0.295928	-0.929559	-1.3863	0.258706	0.337714	0.988848	1.75333	-0.360221	0.430626	0.273996	-0.975752	-0.997271	0.103921	-1.22878	-1.09838
1042	2602501	2612501	2607501	-0.605279	0.194275	0.407707	1.81855	-0.383076	-0.293581	0.207716	-1.38794	-0.940325	0.318961	-1.21073	-1.33328	-0.021957	0.268768	0.648709	1.82189	-0.160025	0.243906	0.385173	-1.20368	-0.710126	0.129075	-1.48139	-1.04472
1043	2605001	2615001	2610001	-0.558271	0.178746	0.405424	1.86618	-0.301003	-0.232593	0.19993	-1.60909	-1.31449	0.433466	-1.70268	-1.34674	0.0127636	0.471363	0.675769	1.98039	-0.0726735	0.319942	0.389219	-1.44478	-1.19483	0.291996	-2.0216	-1.05631
1044	2607501	2617501	2612501	-0.491512	0.296351	-0.100332	1.94479	-0.320451	-0.132097	0.274065	-1.57699	-1.34134	0.461278	-1.52098	-1.36067	0.0609952	0.73748	0.183585	2.08184	-0.139396	0.32534	0.486349	-1.40585	-1.1825	0.364813	-1.85786	-1.07158
1045	2610001	2620001	2615001	-0.483656	0.532655	-0.0664018	1.88544	-0.351281	-0.175801	0.238302	-1.61062	-1.32916	0.122791	-1.39361	-1.20384	0.0815334	0.93593	0.191383	2.06094	-0.173941	0.291494	0.445427	-1.43398	-1.12098	0.0723989	-1.71445	-0.91698
1046	2612501	2622501	2617501	-0.225945	0.553193	0.12077	1.87286	-0.223626	-0.188405	0.212548	-1.6268	-1.43546	-0.289383	-1.41915	-1.33118	0.288995	1.08099	0.381704	2.04468	-0.286526	0.333313	0.439339	-1.45858	-1.22617	-0.299784	-1.76101	-1.04266
1047	2615001	2625001	2620001	-0.407291	0.132354	-0.0533058	1.72399	-0.304938	-0.2308	0.409966	-1.63683	-1.23801	-0.717268	-1.393	-1.33998	0.147981	0.851414	0.194492	1.97816	-0.504232	0.348907	0.646644	-1.47197	-0.928213	-0.635542	-1.72837	-1.04963
1048	2617501	2627501	2622501	-0.556631	-0.0450614	-0.0513604	1.64921	-0.461199	-0.181258	0.344025	-1.67952	-1.17196	-0.69739	-1.51072	-1.24385	0.0246635	0.687531	0.181156	1.9621	-0.743206	0.446629	0.571466	-1.51893	-0.867465	-0.533496	-1.85634	-0.973386
1049	2620001	2630001	2625001	-0.558271	-0.259266	0.0590598	1.68075	-0.381149	0.129086	0.218052	-1.63318	-1.10712	-0.518723	-1.91794	-1.32044	0.0127636	0.514219	0.253529	1.93777	-0.494016	0.647868	0.464129	-1.47103	-0.845374	-0.390336	-2.30698	-1.04983
1050	2622501	2632501	2627501	-0.605279	-0.340676	-0.211802	1.72023	-0.478279	0.283305	0.218357	-1.66551	-1.07495	-0.219635	-1.68503	-1.26188	-0.021957	0.365272	0.00161397	1.93663	-0.364596	0.792878	0.432594	-1.50325	-0.778183	-0.151263	-2.02345	-0.99536
1051	2625001	2635001	2630001	-0.0686727	-0.217394	-0.0287408	2.14064	-0.511821	0.393163	0.095005	-1.52361	-1.08392	0.138647	-1.46484	-1.24246	0.38866	0.224482	0.200149	2.05839	-0.504243	0.886334	0.292269	-1.33722	-0.856494	0.137639	-1.76666	-0.981132
1052	2627501	2637501	2632501	0.37186	-0.24052	-0.221441	2.33186	-0.268017	0.459534	-0.00893395	-1.44691	-1.02989	0.346814	-1.3805	-1.32006	0.690237	-0.0718455	0.0181268	2.10119	-0.0469437	0.877817	0.187157	-1.24251	-0.73696	0.225223	-1.66305	-1.03177
1053	2630001	2640001	2635001	-0.116745	-0.102377	-0.152974	2.28485	-0.218134	0.268135	0.180493	-1.4491	-1.15181	0.467511	-1.04154	-1.33278	0.381919	0.0855029	0.0564093	2.06329	0.00795652	0.594191	0.350611	-1.24452	-0.879872	0.37991	-1.26789	-1.04251
[truncated: 1,939 more rows]

## Sheet: Supplementary Data 7
Supplementary Data 7. The list of genes found to be significantly associating and disassociating in the Microcoleus pangenome predicted by Coinfinder.
[truncated: 2,339 more rows]

[truncated: 10 more sheets: Supplementary Data 8, Supplementary Data 9, Supplementary Data 10, Supplementary Data 11, Supplementary Data 12, Supplementary Data 13, Supplementary Data 14, Supplementary Data 15, Supplementary Data 16, Supplementary Data 17]
